# Supplementary material for: Filamentous fungal carbon catabolite repression supports metabolic plasticity and stress responses essential for disease progression
Source: PLoS Pathog. 2017 Apr 19;13(4):e1006340. doi: 10.1371/journal.ppat.1006340 (PMC5411099; doi:10.1371/journal.ppat.1006340)
Supplement: S1 File — (XLSX) [file ppat.1006340.s009.xlsx]

## Sheet: murine metabolomics
Biochemical Name	Ratio of Steroid/No Steroid	p-value	q-value		Biochemical Name	Ratio of Steroid + Fungus/Steroid	p-value	q-value
quinolinate	0.14	4.3895e-11	1.5032e-08		guanosine	2.87	1.9721e-06	0.0007
tiglylcarnitine	3.09	5.4828e-08	9.3879e-06		7-alpha-hydroxy-3-oxo-4-cholestenoate (7-Hoca)	3.58	1.1859e-05	0.0021
isobutyrylcarnitine	3.26	1.4567e-07	1.6628e-05		mannitol/sorbitol	6.72	1.718e-05	0.0021
glycerophosphorylcholine (GPC)	1.58	2.592e-07	2.2191e-05		sphingosine 1-phosphate	0.62	4.7822e-05	0.0039
1-oleoyl-GPG (18:1)*	2.2	4.1415e-07	2.8365e-05		proline	0.73	6.0057e-05	0.0039
4-hydroxyglutamate	0.22	2.196e-06	0.0001		methionine	0.75	7.019e-05	0.0039
pseudouridine	0.51	2.4777e-06	0.0001		dimethylarginine (SDMA + ADMA)	0.64	7.2899e-05	0.0039
trans-4-hydroxyproline	0.44	2.9951e-06	0.0001		7-ketocholesterol	2.62	9.8932e-05	0.0046
maltose	0.18	4.788e-06	0.0002		1-(1-enyl-oleoyl)-GPE (P-18:1)*	0.68	0.0001	0.0051
stearoyl ethanolamide	0.34	4.2741e-06	0.0002		galactitol (dulcitol)	2.35	0.0001	0.0047
2-methylbutyrylcarnitine (C5)	3.19	8.9422e-06	0.0003		2'-deoxyinosine	0.55	0.0002	0.0067
3-hydroxystearate	2.31	1.1951e-05	0.0003		asparagine	0.73	0.0003	0.0085
1-(1-enyl-palmitoyl)-2-linoleoyl-GPC (P-16:0/18:2)*	1.75	1.483e-05	0.0004		threonine	0.74	0.0004	0.0115
1-palmitoyl-2-oleoyl-GPI (16:0/18:1)*	1.34	1.6045e-05	0.0004		erythritol	4.55	0.0005	0.0115
1-(1-enyl-palmitoyl)-2-oleoyl-GPC (P-16:0/18:1)*	1.78	2.289e-05	0.0005		gamma-glutamylalanine	0.61	0.0005	0.012
beta-hydroxyisovalerate	2.9	2.461e-05	0.0005		phenylalanylalanine	2.55	0.0005	0.0115
maltotriose	0.13	2.1626e-05	0.0005		sphinganine-1-phosphate	0.43	0.0005	0.0115
indoleacrylate	2.78	3.4064e-05	0.0006		arginine	0.88	0.0007	0.013
3-hydroxyisobutyrate	2.08	3.6769e-05	0.0007		serine	0.76	0.0007	0.013
propionylcarnitine	1.67	3.998e-05	0.0007		sphingomyelin (d18:1/14:0, d16:1/16:0)*	0.61	0.0007	0.013
sphinganine-1-phosphate	3.08	4.2695e-05	0.0007		1-oleoyl-GPE (18:1)	0.71	0.0008	0.0136
alpha-hydroxyisovalerate	2.28	5.9256e-05	0.0009		adenosine 2'-monophosphate (2'-AMP)	0.35	0.0008	0.0136
benzoylcarnitine*	3.55	8.1461e-05	0.0011		1-(1-enyl-palmitoyl)-GPC (P-16:0)*	0.65	0.0009	0.0136
cytidine 5'-monophospho-N-acetylneuraminic acid	1.54	7.1527e-05	0.0011		1-stearoyl-2-arachidonoyl-GPE (18:0/20:4)	0.84	0.0009	0.0136
threonine	1.42	8.2409e-05	0.0011		inosine	1.38	0.0009	0.0136
gamma-glutamyl-epsilon-lysine	1.61	9.2249e-05	0.0012		1-(1-enyl-palmitoyl)-GPE (P-16:0)*	0.69	0.001	0.0136
isovalerylcarnitine	3.12	8.8324e-05	0.0012		1-stearoyl-2-oleoyl-GPC (18:0/18:1)	0.6	0.001	0.0136
palmitoyl dihydrosphingomyelin (d18:0/16:0)*	1.38	9.712e-05	0.0012		1,2-dipalmitoyl-GPC (16:0/16:0)	0.89	0.001	0.0136
sphingosine 1-phosphate	1.53	9.8947e-05	0.0012		dihydroxyacetone phosphate (DHAP)	0.66	0.0011	0.0137
1-stearoyl-2-oleoyl-GPG (18:0/18:1)	1.36	0.0001	0.0013		isoleucylglycine	1.81	0.0011	0.0137
indolelactate	2.71	0.0001	0.0015		N-monomethylarginine	0.77	0.0011	0.0137
N-palmitoyl glycine	2.21	0.0001	0.0015		palmitoyl dihydrosphingomyelin (d18:0/16:0)*	0.78	0.0012	0.0138
1-(1-enyl-stearoyl)-2-oleoyl-GPE (P-18:0/18:1)	1.52	0.0002	0.0016		sphingomyelin (d18:2/24:1, d18:1/24:2)*	0.67	0.0012	0.0138
1-oleoylglycerol (18:1)	2.6	0.0002	0.0016		linoleamide (18:2n6)	0.15	0.0013	0.0138
maltopentaose	0.18	0.0002	0.0016		N-carbamoylaspartate	4.82	0.0017	0.0176
dihydrobiopterin	0.54	0.0002	0.0018		sphingomyelin (d18:2/16:0, d18:1/16:1)*	0.66	0.0017	0.0176
leukotriene B4	0.49	0.0002	0.0018		uridine 5'-monophosphate (UMP)	1.97	0.0017	0.0176
1-(1-enyl-palmitoyl)-2-arachidonoyl-GPC (P-16:0/20:4)*	1.35	0.0002	0.0022		3-methylhistidine	1.94	0.0019	0.018
1,2-dipalmitoyl-GPC (16:0/16:0)	1.14	0.0003	0.0022		adenosine 5'-diphosphoribose (ADP-ribose)	4.94	0.0019	0.018
myristate (14:0)	1.79	0.0003	0.0022		valylglycine	1.54	0.0019	0.018
1-(1-enyl-palmitoyl)-2-palmitoleoyl-GPC (P-16:0/16:1)*	1.53	0.0003	0.0023		gamma-glutamylhistidine	0.72	0.002	0.018
1-methylnicotinamide	0.59	0.0003	0.0023		gamma-glutamylphenylalanine	0.72	0.0023	0.0198
N-acetylcitrulline	0.33	0.0003	0.0023		gamma-glutamyltryptophan	0.6	0.0023	0.0198
N6-carboxymethyllysine	1.6	0.0003	0.0023		N-palmitoyl-sphinganine (d18:0/16:0)	0.59	0.0023	0.0198
3-methylhistidine	0.45	0.0004	0.0026		2-palmitoleoyl-GPC (16:1)*	0.57	0.0025	0.0198
lysine	0.83	0.0004	0.0026		3-methyl-2-oxovalerate	0.59	0.0025	0.0198
oleamide	3.65	0.0003	0.0026		phenylalanylglycine	1.59	0.0025	0.0198
taurocyamine	0.4	0.0004	0.0026		thymine	0.57	0.0026	0.0202
gamma-glutamylglutamine	1.61	0.0004	0.003		1-stearoyl-2-oleoyl-GPE (18:0/18:1)	0.77	0.0027	0.0202
oleate/vaccenate (18:1)	1.62	0.0004	0.003		indolelactate	2.06	0.0027	0.0202
phenyllactate (PLA)	2.43	0.0005	0.0031		1-linoleoyl-GPE (18:2)*	0.69	0.0028	0.0202
1-(1-enyl-stearoyl)-2-arachidonoyl-GPE (P-18:0/20:4)*	1.22	0.0006	0.0042		1,2-dilinoleoyl-GPC (18:2/18:2)	0.66	0.0028	0.0202
1-(1-enyl-palmitoyl)-2-palmitoyl-GPC (P-16:0/16:0)*	1.49	0.0007	0.0043		ornithine	0.69	0.0029	0.0204
palmitoylcholine	1.62	0.0007	0.0043		1-linoleoyl-2-linolenoyl-GPC (18:2/18:3)*	0.6	0.0031	0.0211
linoleamide (18:2n6)	7.77	0.0007	0.0045		alanine	0.88	0.0032	0.0215
16-hydroxypalmitate	1.92	0.0008	0.0046		gamma-glutamyltyrosine	0.64	0.0033	0.0215
5-methyluridine (ribothymidine)	3.58	0.0008	0.0046		histidylalanine	1.6	0.0033	0.0215
palmitate (16:0)	1.46	0.0008	0.0046		orotate	1.65	0.0033	0.0215
ribonate	1.53	0.0008	0.0046		sphingomyelin (d18:2/23:0, d18:1/23:1, d17:1/24:1)*	0.66	0.0035	0.0224
1-(1-enyl-stearoyl)-2-linoleoyl-GPE (P-18:0/18:2)*	1.52	0.0009	0.0051		1-(1-enyl-stearoyl)-2-linoleoyl-GPE (P-18:0/18:2)*	0.69	0.0037	0.0228
2-hydroxy-3-methylvalerate	2.43	0.0009	0.0051		1-stearoyl-2-linoleoyl-GPE (18:0/18:2)*	0.79	0.004	0.0244
trans-urocanate	0.48	0.0009	0.0051		1-palmitoyl-2-linoleoyl-GPE (16:0/18:2)	0.79	0.0042	0.0252
beta-hydroxyisovaleroylcarnitine	1.48	0.001	0.0055		sphingomyelin (d18:1/15:0, d16:1/17:0)*	0.65	0.0043	0.0252
guanidinoacetate	0.48	0.001	0.0055		tryptophan	0.85	0.0043	0.0252
mannose	0.68	0.0011	0.0056		hypotaurine	0.52	0.0044	0.0252
sarcosine (N-Methylglycine)	1.89	0.0011	0.0056		leucine	0.85	0.0048	0.0265
cytidine 5'-monophosphate (5'-CMP)	1.47	0.0011	0.0057		1-(1-enyl-stearoyl)-2-arachidonoyl-GPE (P-18:0/20:4)*	0.85	0.0049	0.0265
maltohexaose	0.4	0.0012	0.0061		N-acetylthreonine	0.83	0.0049	0.0265
acetylcarnitine	1.28	0.0014	0.0069		1-palmitoyl-GPC (16:0)	0.79	0.005	0.0265
O-sulfo-L-tyrosine	0.63	0.0014	0.007		glycylvaline	1.86	0.005	0.0265
1-palmitoyl-2-linoleoyl-GPC (16:0/18:2)	1.12	0.0016	0.0073		1-stearoyl-GPE (18:0)	0.75	0.0052	0.0269
gamma-glutamylalanine	1.53	0.0016	0.0073		methionine sulfoxide	0.74	0.0052	0.0269
phenylacetylglycine	0.54	0.0016	0.0073		adenosine 5'-monophosphate (AMP)	1.27	0.0053	0.0269
thymine	1.84	0.0016	0.0073		sphingomyelin (d18:1/22:1, d18:2/22:0, d16:1/24:1)*	0.71	0.0054	0.027
cholesterol	1.47	0.0016	0.0075		adenylosuccinate	2.12	0.0056	0.0277
palmitoleate (16:1n7)	2.06	0.0017	0.0076		2'-deoxycytidine	0.68	0.0057	0.0277
uridine 3'-monophosphate (3'-UMP)	0.33	0.0018	0.0078		cysteine-glutathione disulfide	0.56	0.0057	0.0277
arachidate (20:0)	1.54	0.0019	0.0083		5-methyl-2'-deoxycytidine	0.65	0.0061	0.0289
N6-carboxyethyllysine	1.57	0.0019	0.0083		1-palmitoleoyl-2-linoleoyl-GPC (16:1/18:2)*	0.66	0.0062	0.0289
glycerophosphoethanolamine	1.2	0.002	0.0084		1-palmitoleoyl-GPC (16:1)*	0.68	0.0062	0.0289
1-methyladenine	2.16	0.0021	0.009		1-arachidonoyl-GPE (20:4n6)*	0.71	0.0063	0.0292
allantoin	0.73	0.0023	0.0096		sphingomyelin (d18:1/24:1, d18:2/24:0)*	0.71	0.0064	0.0292
maltotetraose	0.43	0.0023	0.0096		5-oxoproline	0.71	0.0065	0.0295
7-methylguanine	0.67	0.0025	0.0102		sphingomyelin (d18:1/20:0, d16:1/22:0)*	0.69	0.0071	0.0314
sphingomyelin (d18:1/22:1, d18:2/22:0, d16:1/24:1)*	1.43	0.0025	0.0102		1-(1-enyl-palmitoyl)-2-arachidonoyl-GPE (P-16:0/20:4)*	0.85	0.0072	0.0314
1-(1-enyl-palmitoyl)-2-oleoyl-GPE (P-16:0/18:1)*	1.57	0.0026	0.0105		1-(1-enyl-palmitoyl)-2-oleoyl-GPE (P-16:0/18:1)*	0.66	0.0072	0.0314
glycerol 3-phosphate	1.58	0.0028	0.011		gamma-glutamylmethionine	0.65	0.0075	0.0324
1-palmitoleoylglycerol (16:1)*	1.92	0.0031	0.0114		sphingomyelin (d18:1/17:0, d17:1/18:0, d19:1/16:0)	0.76	0.0077	0.0325
alanine	1.13	0.003	0.0114		1-linoleoyl-2-arachidonoyl-GPC (18:2/20:4n6)*	0.71	0.008	0.0335
alpha-hydroxyisocaproate	2.17	0.0029	0.0114		leucylglycine	1.27	0.0081	0.0336
myristoleate (14:1n5)	2.04	0.003	0.0114		1,2-dilinoleoyl-GPE (18:2/18:2)*	0.74	0.0096	0.0395
N-acetylhistidine	0.58	0.003	0.0114		gamma-glutamylleucine	0.78	0.0097	0.0395
1-linoleoyl-2-linolenoyl-GPC (18:2/18:3)*	1.66	0.0032	0.0115		1-palmitoyl-2-oleoyl-GPE (16:0/18:1)	0.81	0.0099	0.04
gamma-glutamylhistidine	0.73	0.0032	0.0115		stearoyl sphingomyelin (d18:1/18:0)	0.81	0.0107	0.0426
N-acetylarginine	0.69	0.0032	0.0115		1-palmitoyl-2-linoleoyl-GPC (16:0/18:2)	0.92	0.0109	0.043
leucine	1.19	0.0033	0.0117		1-lignoceroyl-GPC (24:0)	0.71	0.0114	0.044
nonadecanoate (19:0)	1.63	0.0038	0.0131		4-cholesten-3-one	0.73	0.0114	0.044
sphinganine	1.48	0.0037	0.0131		1-(1-enyl-palmitoyl)-2-palmitoleoyl-GPC (P-16:0/16:1)*	0.76	0.0115	0.044
1-palmitoyl-2-linolenoyl-GPC (16:0/18:3)*	2.22	0.0039	0.0136		1-palmitoyl-2-stearoyl-GPC (16:0/18:0)	0.76	0.0117	0.0442
palmitic amide	1.6	0.004	0.0136		pyroglutamine*	1.34	0.0126	0.0469
12-HETE	0.39	0.0041	0.0137		1-palmitoyl-2-oleoyl-GPC (16:0/18:1)	0.86	0.0135	0.0495
glucose	0.71	0.0042	0.014		1-(1-enyl-stearoyl)-2-oleoyl-GPE (P-18:0/18:1)	0.78	0.0136	0.0495
glutathione, reduced (GSH)	0.56	0.0042	0.014		1-(1-enyl-palmitoyl)-2-linoleoyl-GPC (P-16:0/18:2)*	0.76	0.0138	0.0495
gamma-glutamylmethionine	1.59	0.0044	0.0144		1-stearoyl-GPS (18:0)*	0.71	0.0139	0.0495
1-palmitoyl-GPG (16:0)*	1.55	0.0045	0.0147		oleamide	0.43	0.0139	0.0495
1-(1-enyl-palmitoyl)-GPC (P-16:0)*	1.43	0.0046	0.0148		nicotinate ribonucleoside	3.28	0.0141	0.0496
7-alpha-hydroxy-3-oxo-4-cholestenoate (7-Hoca)	0.5	0.0046	0.0148		1-(1-enyl-palmitoyl)-2-palmitoyl-GPC (P-16:0/16:0)*	0.76	0.0146	0.0511
indoleacetate	1.96	0.0047	0.0149		N-delta-acetylornithine	1.79	0.0153	0.0529
1-palmitoleoyl-3-oleoyl-glycerol (16:1/18:1)*	3.22	0.0049	0.0155		cystine	0.49	0.0154	0.0529
1-palmitoylglycerol (16:0)	1.86	0.0051	0.0158		pseudouridine	1.31	0.0159	0.054
N-acetylaspartate (NAA)	0.55	0.0052	0.016		lysine	0.89	0.016	0.054
cystine	2.25	0.0054	0.0163		adenosine 3',5'-diphosphate	0.6	0.0162	0.0541
sphingomyelin (d18:1/20:0, d16:1/22:0)*	1.44	0.0054	0.0163		2-palmitoyl-GPC (16:0)*	0.73	0.0166	0.0548
thiamin diphosphate	1.33	0.0054	0.0163		cis-4-decenoyl carnitine	0.77	0.0167	0.0548
glycerol 2-phosphate	1.67	0.0056	0.0168		1-palmitoyl-GPE (16:0)	0.77	0.0173	0.0561
malonylcarnitine	1.29	0.0058	0.017		sphingomyelin (d18:1/20:1, d18:2/20:0)*	0.84	0.0178	0.0574
retinol (Vitamin A)	1.84	0.0058	0.017		sphinganine	0.75	0.0183	0.0583
stearate (18:0)	1.32	0.0059	0.017		N-palmitoyl-sphingosine (d18:1/16:0)	0.67	0.0187	0.0587
sphingomyelin (d18:1/21:0, d17:1/22:0, d16:1/23:0)*	1.45	0.0061	0.0175		sphingosine	0.78	0.0188	0.0587
15-methylpalmitate	1.54	0.0064	0.0182		sphingomyelin (d18:1/21:0, d17:1/22:0, d16:1/23:0)*	0.73	0.0189	0.0587
9-hydroxystearate	2.09	0.0065	0.0184		aspartate	0.74	0.019	0.0587
1,2-dilinoleoyl-GPC (18:2/18:2)	1.44	0.0068	0.0191		N-acetylserine	0.79	0.0193	0.0591
corticosterone	0.28	0.0069	0.0192		tyrosylglycine	1.37	0.0199	0.0604
adrenate (22:4n6)	1.62	0.0073	0.0199		glutamate	0.79	0.0203	0.0611
glycerophosphoinositol*	0.81	0.0073	0.0199		1-(1-enyl-palmitoyl)-2-oleoyl-GPC (P-16:0/18:1)*	0.76	0.0212	0.0635
aspartate	0.7	0.0074	0.0202		palmitoyl sphingomyelin (d18:1/16:0)	0.89	0.0215	0.0637
caprylate (8:0)	1.4	0.0076	0.0205		1-stearoyl-2-arachidonoyl-GPC (18:0/20:4)	0.86	0.0217	0.0639
glutamine	1.26	0.0077	0.0205		1-palmitoyl-2-palmitoleoyl-GPC (16:0/16:1)*	0.86	0.0227	0.0663
17-methylstearate	1.55	0.0079	0.0211		behenoyl sphingomyelin (d18:1/22:0)*	0.73	0.0237	0.0681
sphingomyelin (d18:1/15:0, d16:1/17:0)*	1.47	0.008	0.0212		1-palmitoyl-3-linoleoyl-glycerol (16:0/18:2)*	0.77	0.0238	0.0681
1-stearoyl-2-arachidonoyl-GPE (18:0/20:4)	0.88	0.0085	0.022		citrulline	0.72	0.0238	0.0681
3-hydroxypalmitate	1.59	0.0085	0.022		homocitrulline	1.63	0.024	0.0681
N-palmitoyl-sphinganine (d18:0/16:0)	1.58	0.0085	0.022		deoxycarnitine	0.73	0.0245	0.0688
glutarate (pentanedioate)	1.57	0.0089	0.0226		N-acetylputrescine	1.76	0.0276	0.0771
stearidonate (18:4n3)	0.58	0.0088	0.0226		glycylleucine	1.38	0.0286	0.0793
10-nonadecenoate (19:1n9)	1.74	0.0091	0.0227		heptanoate (7:0)	0.9	0.0293	0.08
hypotaurine	0.54	0.009	0.0227		glutamate, gamma-methyl ester	0.7	0.0294	0.08
10-heptadecenoate (17:1n7)	1.72	0.0095	0.0228		3-phenylpropionate (hydrocinnamate)	0.61	0.0295	0.08
behenate (22:0)*	1.73	0.0097	0.0228		ribose 5-phosphate	0.78	0.0299	0.0803
eicosenoate (20:1)	1.62	0.0095	0.0228		gamma-glutamylglutamate	0.64	0.0301	0.0805
laurate (12:0)	1.22	0.0095	0.0228		1-stearoyl-2-arachidonoyl-GPS (18:0/20:4)	0.85	0.0305	0.0808
N4-acetylcytidine	0.59	0.0094	0.0228		heme	0.74	0.0307	0.0808
N6-methyladenosine	0.55	0.0095	0.0228		choline	0.85	0.0311	0.0808
phytosphingosine	1.51	0.0097	0.0228		riboflavin (Vitamin B2)	0.7	0.0312	0.0808
sphingomyelin (d18:1/14:0, d16:1/16:0)*	1.39	0.0096	0.0228		retinol (Vitamin A)	0.64	0.0314	0.0808
thiamin monophosphate	1.27	0.0094	0.0228		glycosyl-N-palmitoyl-sphingosine	0.75	0.0316	0.0808
kynurenine	1.67	0.0102	0.0239		suberate (octanedioate)	0.72	0.0318	0.0808
1-stearoyl-2-linoleoyl-GPC (18:0/18:2)*	0.87	0.0105	0.0243		1-palmitoyl-2-oleoyl-GPS (16:0/18:1)	0.82	0.0324	0.0819
1-oleoyl-GPS (18:1)	1.61	0.0107	0.0246		N-acetyl-beta-glucosaminylamine	1.79	0.033	0.0828
guanosine 3'-monophosphate (3'-GMP)	0.41	0.0116	0.0265		maltose	2.04	0.0332	0.0828
1-linolenoylglycerol (18:3)	1.9	0.0121	0.0272		urate	0.78	0.0337	0.0834
N-glycolylneuraminate	1.63	0.0121	0.0272		cytidine diphosphate	0.44	0.0344	0.0847
2-aminoadipate	0.68	0.0126	0.0283		2-hydroxypalmitate	0.72	0.0348	0.085
linoleate (18:2n6)	1.38	0.0127	0.0283		dihydoxyphenylalanine (L-DOPA)	0.85	0.035	0.085
glutamate	0.77	0.0133	0.0294		sulfate*	1.25	0.0358	0.0864
margarate (17:0)	1.55	0.0138	0.0304		1,2-dioleoyl-GPC (18:1/18:1)*	0.85	0.0367	0.0879
1-palmitoyl-GPS (16:0)*	1.8	0.0144	0.0312		AICA ribonucleotide	3.12	0.0371	0.0883
behenoyl sphingomyelin (d18:1/22:0)*	1.41	0.0146	0.0312		1-palmitoyl-2-linoleoyl-GPG (16:0/18:2)	0.68	0.0378	0.0895
docosahexaenoate (DHA; 22:6n3)	1.49	0.0146	0.0312		1-oleoyl-2-linoleoyl-GPE (18:1/18:2)*	0.83	0.0386	0.0906
gamma-glutamylglycine	1.45	0.0146	0.0312		1-palmitoyl-2-arachidonoyl-GPC (16:0/20:4)	0.87	0.0388	0.0906
glycerol	1.25	0.0145	0.0312		cytidine	0.76	0.0391	0.0908
2-palmitoyl-GPC (16:0)*	1.36	0.0149	0.0313		2'-deoxyguanosine	0.6	0.0397	0.0915
imidazole propionate	0.47	0.0149	0.0313		thiamin (Vitamin B1)	0.75	0.041	0.0942
betaine	0.72	0.0151	0.0314		5-methylcytidine	0.62	0.0416	0.0943
5-hydroxylysine	0.63	0.0156	0.0323		malonylcarnitine	0.83	0.0416	0.0943
1-stearoyl-GPG (18:0)	1.58	0.0158	0.0325		glycerophosphoglycerol	0.75	0.0424	0.0956
3-phenylpropionate (hydrocinnamate)	1.83	0.0158	0.0325		valine	0.86	0.0466	0.1043
gamma-glutamyltyrosine	0.73	0.016	0.0327		glycerate	0.8	0.0489	0.1089
palmitoyl ethanolamide	0.56	0.0162	0.0328
p-cresol-glucuronide*	0.15	0.0166	0.0332
stearoylcarnitine	0.74	0.0165	0.0332
2-oleoylglycerol (18:1)	2.08	0.0173	0.0344
1-lignoceroyl-GPC (24:0)	1.37	0.0175	0.0345
2-hydroxybutyrate/2-hydroxyisobutyrate	1.81	0.0175	0.0345
pro-hydroxy-pro	0.53	0.0178	0.0348
phenylalanine	1.15	0.0183	0.0355
cysteine sulfinic acid	0.6	0.0186	0.036
1-(1-enyl-stearoyl)-GPE (P-18:0)*	1.8	0.0191	0.0362
1-linoleoyl-GPC (18:2)	1.45	0.0188	0.0362
cysteine s-sulfate	1.36	0.0192	0.0362
histidylalanine	1.41	0.0193	0.0362
N-palmitoyltaurine	1.58	0.0192	0.0362
isoleucine	1.14	0.0199	0.0373
1-palmitoyl-GPC (16:0)	1.2	0.0203	0.0376
glycine	1.17	0.0202	0.0376
trimethylamine N-oxide	0.7	0.0205	0.0377
1-palmitoyl-2-linoleoyl-glycerol (16:0/18:2)*	1.37	0.0206	0.0378
sphingomyelin (d18:1/24:1, d18:2/24:0)*	1.3	0.0209	0.038
sphingomyelin (d18:2/23:0, d18:1/23:1, d17:1/24:1)*	1.32	0.021	0.038
cytidine 3'-monophosphate (3'-CMP)	0.41	0.0215	0.0388
1-linoleoylglycerol (18:2)	1.73	0.0227	0.0402
adenosine 3'-monophosphate (3'-AMP)	0.63	0.0225	0.0402
methionine	1.15	0.0228	0.0402
methionine sulfone	1.42	0.0227	0.0402
1-dihomo-linoleoylglycerol (20:2)	1.92	0.023	0.0403
docosapentaenoate (n3 DPA; 22:5n3)	1.79	0.0231	0.0403
N2,N2-dimethylguanosine	0.67	0.0232	0.0404
indolepropionate	1.74	0.0235	0.0407
1-palmitoyl-GPI (16:0)*	1.71	0.024	0.0413
asparagine	1.18	0.025	0.0423
dihomo-linoleate (20:2n6)	1.65	0.0249	0.0423
valine	1.18	0.0248	0.0423
5-methylthioadenosine (MTA)	1.19	0.0253	0.0426
orotate	0.72	0.0254	0.0426
phosphoethanolamine	1.26	0.0255	0.0426
12,13-DiHOME	1.49	0.0263	0.0435
arachidonate (20:4n6)	1.47	0.0263	0.0435
adenosine 5'-monophosphate (AMP)	1.2	0.0268	0.0441
1-palmitoyl-2-palmitoleoyl-GPC (16:0/16:1)*	1.14	0.0273	0.0447
glutathione, oxidized (GSSG)	0.77	0.028	0.0455
uridine 5'-monophosphate (UMP)	1.67	0.0279	0.0455
sphingosine	1.25	0.0282	0.0456
1-palmitoyl-3-linoleoyl-glycerol (16:0/18:2)*	1.25	0.0297	0.0472
choline	1.17	0.0295	0.0472
sphingomyelin (d18:1/17:0, d17:1/18:0, d19:1/16:0)	1.23	0.0294	0.0472
UDP-glucuronate	0.37	0.0298	0.0472
N-acetylneuraminate	1.36	0.0325	0.051
sphingomyelin (d18:2/24:1, d18:1/24:2)*	1.25	0.0324	0.051
nicotinamide adenine dinucleotide (NAD+)	1.25	0.0341	0.0534
creatinine	0.86	0.0348	0.0542
taurocholate	67.48	0.0354	0.0548
trigonelline (N'-methylnicotinate)	1.3	0.0361	0.0557
alpha-ketoglutarate	0.81	0.0367	0.0564
1-stearoyl-2-linoleoyl-GPS (18:0/18:2)	1.31	0.0373	0.057
heme	1.32	0.0374	0.057
catechol sulfate	1.84	0.038	0.0576
1-palmitoyl-2-stearoyl-GPC (16:0/18:0)	1.25	0.0391	0.059
ribose 1-phosphate	1.4	0.0395	0.0594
5-oxoproline	1.25	0.0413	0.0618
2-palmitoleoylglycerol (16:1)*	1.85	0.042	0.0625
caprate (10:0)	1.19	0.0431	0.0639
cystathionine	1.65	0.0436	0.0641
proline	1.13	0.0436	0.0641
ribose	0.78	0.0439	0.0642
ornithine	0.77	0.0447	0.0652
2-palmitoylglycerol (16:0)	1.78	0.046	0.0667
2-myristoylglycerol (14:0)	1.9	0.0466	0.0674
urate	1.27	0.0476	0.0685
linoleoylcarnitine*	1.49	0.0483	0.0692
urea	1.24	0.0487	0.0695
p-cresol sulfate	0.21	0.0493	0.0701
N-monomethylarginine	0.86	0.0497	0.0703

## Sheet: In vitro creA metabolomics
Biochemical Name	creA / WT	p-value	q-value
4-hydroxyglutamate	0.18	5.7939e-08	7.0211e-06
glycerol	0.36	1.1184e-07	7.0211e-06
2-hydroxy-3-methylvalerate	2.68	5.4913e-07	2.2982e-05
adenosine 5'-monophosphate (AMP)	5.67	9.0145e-07	2.3308e-05
orotidine	0.26	9.282e-07	2.3308e-05
methyl glucopyranoside (alpha + beta)	54.93	1.6677e-06	3.4898e-05
aspartate	0.33	2.3778e-06	4.2649e-05
O-sulfo-L-tyrosine	0.17	7.1975e-06	9.9591e-05
adenylosuccinate	13.51	7.4514e-06	9.9591e-05
behenate (22:0)*	2.44	7.932e-06	9.9591e-05
methylsuccinate	2.14	1.113e-05	0.0001
adenosine	19.82	1.2524e-05	0.0001
2-oleoylglycerol (18:1)	11.08	1.6706e-05	0.0002
pyruvate	1.79	1.6877e-05	0.0002
2-keto-3-deoxy-gluconate	0.33	1.9692e-05	0.0002
methionine sulfoxide	0.43	2.0928e-05	0.0002
arachidate (20:0)	2.01	3.1769e-05	0.0002
isovalerylcarnitine	6.62	3.2581e-05	0.0002
3-phosphoglycerate	12.44	4.7415e-05	0.0003
erucate (22:1n9)	2.1	5.8284e-05	0.0004
N-acetyltaurine	0.28	5.8776e-05	0.0004
1-oleoylglycerol (18:1)	5.32	6.4591e-05	0.0004
2'-deoxyinosine	0.31	7.1005e-05	0.0004
16-hydroxypalmitate	7.83	7.9371e-05	0.0004
alpha-hydroxyisovalerate	1.81	8.721e-05	0.0004
pyridoxamine phosphate	2.03	8.9124e-05	0.0004
glucose	5.31	9.551e-05	0.0004
ribulose/xylulose	0.39	0.0001	0.0005
fructose	0.44	0.0001	0.0005
12-hydroxyoleate	3.1	0.0001	0.0005
5-methylcytosine	0.36	0.0001	0.0006
N-acetyltyrosine	0.4	0.0002	0.0007
histidinol	0.64	0.0002	0.0007
gamma-glutamylalanine	2.22	0.0002	0.0007
phosphoenolpyruvate (PEP)	13.63	0.0002	0.0007
erythritol	0.37	0.0002	0.0007
nicotinamide ribonucleotide (NMN)	12.55	0.0002	0.0007
flavin adenine dinucleotide (FAD)	1.68	0.0002	0.0007
4-hydroxybenzoate	0.32	0.0002	0.0007
cadaverine	0.27	0.0003	0.0008
2-phosphoglycerate	8.92	0.0003	0.0009
2-linoleoylglycerol (18:2)	3.26	0.0003	0.0008
2-stearoyl-GPE (18:0)*	3.14	0.0003	0.0008
1-methyladenine	0.33	0.0003	0.0009
2'-deoxyadenosine	2.16	0.0003	0.0008
sulfate*	0.56	0.0004	0.001
saccharopine	1.79	0.0004	0.001
2-hydroxyglutarate	2.03	0.0004	0.001
orotate	0.34	0.0004	0.001
isocitrate	0.48	0.0005	0.0011
1-palmitoyl-GPG (16:0)*	1.89	0.0005	0.0011
riboflavin (Vitamin B2)	0.57	0.0005	0.0012
guanosine 5'- monophosphate (5'-GMP)	2.84	0.0005	0.0011
beta-alanine	2.07	0.0005	0.0011
1-methylhistidine	0.52	0.0006	0.0013
ophthalmate	1.68	0.0006	0.0013
gamma-glutamyl-epsilon-lysine	2.45	0.0006	0.0013
gluconate	0.53	0.0006	0.0013
adenosine 5'-diphosphoribose (ADP-ribose)	4.19	0.0006	0.0013
3-methylcytidine	0.56	0.0006	0.0013
gamma-glutamylglutamate	2.32	0.0007	0.0014
pterin	0.28	0.0007	0.0014
ergothioneine	3.59	0.0009	0.0018
hypoxanthine	0.57	0.0009	0.0018
tryptophan	0.64	0.001	0.0019
N-formylphenylalanine	0.32	0.001	0.0019
cysteinylglycine	7.68	0.001	0.0018
deoxycarnitine	2.45	0.001	0.0019
2'-deoxyguanosine	0.59	0.001	0.0019
N-acetylphenylalanine	0.43	0.0011	0.0019
1-oleoyl-3-linoleoyl-glycerol (18:1/18:2)	1.67	0.0011	0.002
adenine	2.29	0.0014	0.0025
N6,N6-dimethyladenosine	0.36	0.0015	0.0025
6-oxopiperidine-2-carboxylic acid	0.7	0.0016	0.0026
4-guanidinobutanoate	1.55	0.0016	0.0027
cytidine 5'-diphosphocholine	0.54	0.0016	0.0026
homocysteine	0.54	0.0018	0.0029
glycerate	2.24	0.0018	0.0029
arabitol/xylitol	3.18	0.0018	0.0029
nicotinamide riboside	2.4	0.0019	0.0029
mannose	0.74	0.002	0.0031
1-linoleoylglycerol (18:2)	2.3	0.002	0.0031
mannitol/sorbitol	1.48	0.0021	0.0032
methionine	0.61	0.0022	0.0032
isopentenyl adenosine	0.44	0.0022	0.0032
nicotinamide adenine dinucleotide (NAD+)	1.52	0.0023	0.0034
xanthine	0.63	0.0023	0.0033
1-stearoyl-GPE (18:0)	2.4	0.0025	0.0036
ribulose/xylulose 5-phosphate	3.17	0.0026	0.0036
taurine	0.24	0.0027	0.0037
lanthionine	2.09	0.0027	0.0037
tiglylcarnitine	2.11	0.0027	0.0037
2-dimethylaminoethanol	1.55	0.0028	0.0038
gamma-glutamylvaline	4.32	0.0029	0.0039
phenylalanine	0.73	0.0032	0.0042
N-carbamoylaspartate	0.02	0.0032	0.0042
inosine 5'-monophosphate (IMP)	2.96	0.0034	0.0044
chiro-inositol	0.66	0.0036	0.0047
N4-acetylcytidine	0.37	0.0037	0.0047
leucine	0.7	0.0038	0.0047
cytidine 3'-monophosphate (3'-CMP)	0.49	0.004	0.005
malate	1.34	0.0041	0.005
N6-carbamoylthreonyladenosine	0.5	0.0042	0.0051
S-adenosylhomocysteine (SAH)	4.99	0.0043	0.0052
citrate	0.6	0.0046	0.0055
threonine	0.76	0.0047	0.0055
1-linolenoylglycerol (18:3)	2.1	0.0047	0.0055
suberate (octanedioate)	1.7	0.0049	0.0057
1-linoleoyl-GPA (18:2)*	1.82	0.0053	0.0061
quinolinate	0.15	0.0054	0.0062
mevalonate	0.34	0.0057	0.0065
asparagine	0.47	0.006	0.0067
5-methyluridine (ribothymidine)	0.55	0.006	0.0067
methylphosphate	0.62	0.0061	0.0067
histidine	0.71	0.0063	0.0068
glutarate (pentanedioate)	1.23	0.0063	0.0068
mevalonolactone	0.36	0.0064	0.0069
stearate (18:0)	1.64	0.0065	0.0069
erythronate*	0.53	0.0068	0.0072
gamma-glutamyl-2-aminobutyrate	1.58	0.0072	0.0075
7-methylguanine	0.6	0.0073	0.0076
10-nonadecenoate (19:1n9)	0.51	0.0075	0.0077
aconitate [cis or trans]	0.61	0.0079	0.0081
isoleucine	0.8	0.0083	0.0083
nervonate (24:1n9)*	3.3	0.0083	0.0083
diacetylchitobiose	0.65	0.0084	0.0083
N2,N2-dimethylguanosine	0.49	0.0084	0.0083
AICA ribonucleotide	2.49	0.0086	0.0084
thymidine	0.58	0.0087	0.0085
1-lignoceroyl-GPC (24:0)	0.52	0.0092	0.0089
homocitrate	1.3	0.0095	0.0091
lysylleucine	0.36	0.01	0.0095
pyridoxal phosphate	1.8	0.0103	0.0097
N-monomethylarginine	0.68	0.0104	0.0098
13-HODE + 9-HODE	2.22	0.0106	0.0099
1-palmitoyl-GPE (16:0)	2.1	0.0107	0.0099
10-heptadecenoate (17:1n7)	0.49	0.0111	0.0102
4-hydroxybutyrate (GHB)	1.85	0.0112	0.0102
alpha-ketoglutarate	1.39	0.0114	0.0102
1,2-dilinoleoyl-GPA (18:2/18:2)*	1.47	0.0115	0.0102
6-phosphogluconate	1.83	0.0116	0.0102
2-methylmalonyl carnitine	0.63	0.0116	0.0102
2-isopropylmalate	0.65	0.0117	0.0103
guanosine 5'- diphosphate (GDP)	0.41	0.012	0.0105
isobutyrylcarnitine	3.14	0.0126	0.0109
anthranilate	0.5	0.0128	0.011
dihydroorotate	0.02	0.0128	0.011
N-alpha-acetylornithine	1.93	0.013	0.011
inosine	0.83	0.0138	0.0116
2-oxoadipate	1.76	0.0141	0.0118
ribonate	0.76	0.0145	0.0121
3-methoxytyrosine	0.43	0.0156	0.0129
uridine 5'-diphosphate (UDP)	0.54	0.0161	0.0132
phenyllactate (PLA)	1.52	0.0164	0.0133
N-acetylmethionine	1.58	0.0173	0.014
2-methylbutyrylcarnitine (C5)	1.96	0.018	0.0145
N-acetylhistidine	1.35	0.0183	0.0145
threonate	0.31	0.0183	0.0145
glycylvaline	0.62	0.0184	0.0145
histidylalanine	0.73	0.0185	0.0145
glycylisoleucine	0.7	0.0188	0.0147
allantoin	1.74	0.0192	0.0148
glycylleucine	0.69	0.0205	0.0158
guanosine 3'-monophosphate (3'-GMP)	0.24	0.0207	0.0159
maltohexaose	3.44	0.0219	0.0167
isomaltose	6.06	0.0222	0.0168
dodecanedioate	2.05	0.0224	0.0168
trehalose	0.57	0.0225	0.0168
1-palmitoleoyl-GPC (16:1)*	0.64	0.0231	0.0171
Isobar: fructose 1,6-diphosphate, glucose 1,6-diphosphate, myo-inositol 1,4 or 1,3-diphosphate	2.55	0.0232	0.0171
pyridoxal	0.72	0.0241	0.0177
xanthosine 5'-monophosphate (xmp)	1.69	0.0263	0.0192
adenosine 2'-monophosphate (2'-AMP)	0.56	0.0266	0.0193
gulonic acid*	0.46	0.0269	0.0194
3-hydroxyisobutyrate	1.58	0.0278	0.0199
1-palmitoylglycerol (16:0)	1.79	0.0282	0.0201
proline	0.84	0.0297	0.0211
phytosphingosine	0.58	0.0299	0.0211
2'-deoxyadenosine 5'-monophosphate	1.97	0.0302	0.0212
2-palmitoylglycerol (16:0)	1.64	0.0309	0.0216
myo-inositol	1.79	0.0313	0.0217
gamma-glutamylmethionine	1.61	0.0319	0.022
N-acetylglucosamine/N-acetylgalactosamine	0.71	0.0324	0.0222
adenosine 3',5'-cyclic monophosphate (cAMP)	1.43	0.034	0.0232
1-palmitoyl-GPA (16:0)	1.56	0.0342	0.0232
cytidine-5'-diphosphoethanolamine	0.66	0.0363	0.0245
1-palmitoyl-2-linoleoyl-glycerol (16:0/18:2)*	0.61	0.0366	0.0246
betaine aldehyde	0.68	0.0368	0.0246
2-hydroxyadipate	1.32	0.0371	0.0246
valine	0.84	0.038	0.0251
1-palmitoyl-2-linoleoyl-GPI (16:0/18:2)	0.82	0.0388	0.0254
caprylate (8:0)	2.08	0.0389	0.0254
maltotriose	1.22	0.0396	0.0254
4-ureidobutyrate	1.52	0.0396	0.0254
isovalerylglycine	0.58	0.0397	0.0254
dihydroxyacetone phosphate (DHAP)	2.32	0.0398	0.0254
serine	0.85	0.04	0.0254
1-palmitoyl-GPC (16:0)	0.67	0.0401	0.0254
prolylglycine	0.74	0.0411	0.0258
sphingosine	0.55	0.0412	0.0258
linolenate [alpha or gamma; (18:3n3 or 6)]	0.51	0.0413	0.0258
linoleoyl ethanolamide	0.59	0.0434	0.027
fumarate	1.24	0.0436	0.027
2'-deoxyadenosine 3'-monophosphate	0.33	0.0443	0.0272
maltopentaose	1.87	0.0445	0.0272
5-methylcytidine	0.77	0.0447	0.0272
glutathione, reduced (GSH)	101.25	0.0448	0.0272
guanosine 2'-monophosphate (2'-GMP)*	0.63	0.0451	0.0272
N1-methyladenosine	0.55	0.0456	0.0273
docosadienoate (22:2n6)	1.33	0.0459	0.0273
dihomo-linolenate (20:3n3 or n6)	0.71	0.046	0.0273
azelate (nonanedioate)	1.84	0.0461	0.0273
imidazole lactate	0.59	0.0469	0.0276
N-acetylisoleucine	0.75	0.0475	0.0278
lysine	0.82	0.0476	0.0278
indolelactate	1.41	0.0479	0.0278
S-methylglutathione	1.35	0.0485	0.0279
phosphate	0.9	0.0486	0.0279
maltotetraose	1.47	0.0487	0.0279

## Sheet: RNA-seq 2-fold change WT EMM
Gene	Avg WT GMM RPKM	Avg creA GMM RPKM	Avg WT EMM RPKM	Avg creA EMM RPKM	log2FoldChange_WT_GMM/creA_GMM	log2FoldChange_WT_GMM/WT_EMM	log2FoldChange_WT_EMM/creA_EMM	padj_WT_GMM/creA_GMM	padj_WT_GMM/WT_EMM	padj_WT_EMM/creA_EMM	Description
AFUB_027270	214.881	0.572954	2.49896	0.558946	8.13922	6.2851	1.7321	2.36406e-106	2.22534e-78	5.48087e-05	Product: MFS monosaccharide transporter, putative; encoded by transcript AFUB_027270A
AFUB_047010	163.657	55.9828	2.17801	6.01314	1.39066	6.09799	-1.67817	0.000143762	3.35535e-76	7.48194e-06	Product: MFS transporter, putative; encoded by transcript AFUB_047010A
AFUB_053780	677.925	834.906	2.96792	10.1151	-0.364304	7.47716	-1.92816	0.655932	9.24183e-69	7.54374e-05	Product: alcohol dehydrogenase, putative; encoded by transcript AFUB_053780A
AFUB_091940	120.531	253.961	6.77593	3.5993	-1.16488	4.2034	0.583815	9.38559e-06	1.10464e-68	0.0844801	Product: maltase; encoded by transcript AFUB_091940A
AFUB_073830	818.652	71.303	7.14952	0.972082	3.22295	6.62405	2.47128	8.40108e-14	2.88059e-56	2.65695e-06	Product: threonine rich protein; encoded by transcript AFUB_073830A
AFUB_082460	451.181	154.159	24.0926	18.533	1.42362	4.18848	0.0410387	3.9684e-06	1.61388e-50	0.952627	Product: dihydrodipicolinate synthetase family protein; encoded by transcript AFUB_082460A
AFUB_016070	122.734	53.709	8.47409	5.03055	1.02914	3.8447	0.527697	0.000699267	1.13548e-48	0.167356	Product: MFS transporter, putative; encoded by transcript AFUB_016070A
AFUB_084150	332.298	509.035	8.00935	28.6797	-0.669934	5.261	-2.12445	0.229655	5.68645e-47	7.59746e-08	Product: C-4 methyl sterol oxidase, putative; encoded by transcript AFUB_084150A
AFUB_094020	51.743	23.7111	4.7028	4.03458	1.00415	3.49772	-0.0452372	0.000558688	2.45655e-42	0.943115	Product: sugar transporter; encoded by transcript AFUB_094020A
AFUB_060350	206.176	102.03	21.4234	37.4265	0.965394	3.33808	-1.12698	0.000793134	5.71954e-42	4.4625e-05	Product: dihydroxyacetone kinase (DakA), putative; encoded by transcript AFUB_060350A
AFUB_066560	12.189	33.6217	0.513615	0.913828	-1.49197	4.56799	-1.06469	3.73417e-05	4.37682e-40	0.0157124	Product: sodium P-type ATPase, putative; encoded by transcript AFUB_066560A
AFUB_094420	51.6758	16.0849	3.328	0.341982	1.52081	3.93506	2.93202	2.71112e-06	2.26306e-39	4.02092e-15	Product: conserved hypothetical protein; encoded by transcript AFUB_094420A
AFUB_044650	29.7557	8.71673	0.257462	1.04533	1.58542	6.26332	-1.90247	0.0021211	2.26306e-39	0.000835144	Product: 67 kDa myosin-cross-reactive antigen family protein; encoded by transcript AFUB_044650A
AFUB_081530	21.7781	30.6533	0	0.66566	-1.31227	7.05346	-2.91531	0.0534002	2.06954e-38	1.16356e-06	NA
AFUB_037280	68.7116	36.9847	2.33014	0.839562	0.737779	4.84548	1.02824	0.202045	7.20278e-35	0.063078	Product: oxidoreductase, zinc-binding; encoded by transcript AFUB_037280A
AFUB_027030	10.8025	1.97591	0.623803	0.512893	2.27426	4.04926	0.0241986	2.35376e-11	1.43296e-34	0.977462	Product: alpha-1,3-glucan synthase, putative; encoded by transcript AFUB_027030A
AFUB_102050	15.9646	7.52459	0.449465	0.266876	0.927293	4.95295	0.162814	0.0821793	4.43962e-33	0.866586	Product: MFS myo-inositol transporter, putative; encoded by transcript AFUB_102050A
AFUB_041570	110.144	19.2133	11.544	2.82409	2.44506	3.27042	1.64582	4.86682e-18	3.2114e-32	1.89945e-07	Product: DUF1275 domain protein; encoded by transcript AFUB_041570A
AFUB_098320	342.29	324.497	39.6651	28.7625	-0.0559424	3.11949	0.130492	0.934092	2.39663e-30	0.810112	Product: FGGY-family carbohydrate kinase, putative; encoded by transcript AFUB_098320A
AFUB_000810	176.519	16.7483	10.9367	0.065945	3.12469	3.96567	5.70517	1.69903e-18	6.43845e-30	7.76834e-33	Product: cytochrome P450; encoded by transcript AFUB_000810A
AFUB_066370	180.798	273.01	3.41513	4.50384	-0.618971	5.31963	-0.518778	0.433457	8.48964e-29	0.525862	Product: conserved hypothetical protein; encoded by transcript AFUB_066370A
AFUB_044640	34.3615	12.504	0.27017	0.942054	1.31213	6.14664	-1.46962	0.0721437	1.79725e-28	0.041695	Product: transferase family protein; encoded by transcript AFUB_044640A
AFUB_049500	319.237	378.391	7.9473	2.23506	-0.303142	5.07111	1.47267	0.743421	1.8047e-28	0.00928795	Product: glyceraldehyde 3-phosphate dehydrogenase, putative; encoded by transcript AFUB_049500A
AFUB_067270	27.4888	87.4877	2.84223	2.16	-1.74538	3.28549	0.064851	1.96568e-08	3.27388e-28	0.922624	Product: alpha-glucosidase AgdA, putative; encoded by transcript AFUB_067270A
AFUB_084630	22.7634	4.92833	0.523172	0.0800815	1.90178	5.26969	1.29758	0.000145848	7.49663e-28	0.101844	Product: conserved hypothetical protein; encoded by transcript AFUB_084630A
AFUB_062350	1368.01	2035.82	34.3091	161.2	-0.579727	5.14196	-2.31142	0.481602	2.33578e-27	8.45702e-06	Product: conserved hypothetical protein; encoded by transcript AFUB_062350A
AFUB_038070	733.721	842.226	28.7578	50.1713	-0.305709	4.51179	-1.00156	0.713386	2.46705e-27	0.064119	Product: pyruvate decarboxylase PdcA, putative; encoded by transcript AFUB_038070A
AFUB_078220	380.948	1432.39	13.4051	28.3969	-1.81332	4.45612	-1.18955	6.4325e-05	3.5875e-27	0.0208136	NA
AFUB_084030	137.94	310.139	13.0427	38.2682	-1.27841	3.42064	-1.76863	0.000425119	4.33014e-27	1.8947e-07	Product: MFS peptide transporter, putative; encoded by transcript AFUB_084030A
AFUB_086010	26.9411	0.0419706	0.319093	0.0643766	8.01787	6.03323	1.60164	6.28335e-31	7.86516e-27	0.0793019	Product: cytochrome P450 oxidoreductase, putative; encoded by transcript AFUB_086010A
AFUB_057580	24.309	32.1373	0.619501	1.71677	-0.507635	4.65922	-1.36004	0.482834	1.54161e-26	0.0119239	Product: 67 kDa myosin-cross-reactive antigen family protein; encoded by transcript AFUB_057580A
AFUB_091720	14.789	198.678	2.15938	5.7578	-3.78452	2.81405	-1.66711	9.01392e-51	1.31335e-25	5.99187e-09	Product: beta-D-glucoside glucohydrolase; encoded by transcript AFUB_091720A
AFUB_086030	4.45099	0.0504761	0.0600846	0.029971	5.70315	5.82542	0.612985	1.05593e-23	1.35208e-25	0.550194	Product: hybrid NRPS/PKS enzyme, putative; encoded by transcript AFUB_086030A
AFUB_000820	20.8553	2.38881	1.69476	0.263294	2.90667	3.59459	2.31591	1.52354e-16	1.9124e-25	1.91902e-09	Product: polyketide synthase, putative; encoded by transcript AFUB_000820A
AFUB_046580	174.079	58.3481	7.30063	4.93004	1.40554	4.25791	0.334632	0.00416081	2.08407e-25	0.644187	Product: MFS transporter, putative; encoded by transcript AFUB_046580A
AFUB_045170	36.6645	30.9193	1.77787	5.97799	0.155296	4.18624	-1.91822	0.851124	4.47791e-25	2.79147e-05	Product: cell wall protein PhiA; encoded by transcript AFUB_045170A
AFUB_094610	19.8234	24.9636	2.03457	2.71256	-0.416994	3.2691	-0.658162	0.426442	5.46444e-25	0.133424	Product: sodium P-type ATPase, putative; encoded by transcript AFUB_094610A
AFUB_030020	42.347	2.59387	1.77136	0.676126	3.67342	4.20584	0.750857	6.51194e-19	6.441e-25	0.228672	Product: conserved hypothetical protein; encoded by transcript AFUB_030020A
AFUB_101210	8.25695	6.42662	0.26576	0.22806	0.242098	4.76321	-0.0902739	0.796912	5.49953e-24	0.937834	Product: sensor histidine kinase/response regulator, putative; encoded by transcript AFUB_101210A
AFUB_071860	24.1874	61.8357	0.54042	1.05681	-1.22457	5.00072	-1.12396	0.0534925	3.61407e-23	0.107739	Product: RING finger protein; encoded by transcript AFUB_071860A
AFUB_047800	13.0543	9.25374	0.403745	0.13819	0.445179	4.77012	0.899797	0.505577	3.61407e-23	0.360799	Product: conserved hypothetical protein; encoded by transcript AFUB_047800A
AFUB_050860	81.0259	14.251	11.6374	3.58407	2.36929	2.83559	1.19559	7.64502e-16	7.8965e-23	0.000961991	Product: major allergen Asp F1; encoded by transcript AFUB_050860A
AFUB_078050	6.59621	1.21072	0.0631355	0.0644025	2.34622	5.96142	0.0346629	6.97715e-06	3.64494e-22	0.985333	Product: MAK1-like monooxygenase, putative; encoded by transcript AFUB_078050A
AFUB_094410	28.8888	9.8999	1.78454	0.136912	1.45238	4.14384	2.05356	0.00122997	9.8249e-22	0.00567477	Product: conserved hypothetical protein; encoded by transcript AFUB_094410A
AFUB_061490	73.6223	95.8347	3.65724	8.13857	-0.474025	4.12399	-1.56755	0.5293	1.22296e-21	0.0016656	Product: calcium binding protein Caleosin, putative; encoded by transcript AFUB_061490A
AFUB_041650	2208.16	2319.12	437.637	317.138	-0.20885	2.39096	0.19505	0.661034	1.3347e-21	0.659103	Product: peptidyl-prolyl cis-trans isomerase/cyclophilin, putative; encoded by transcript AFUB_041650A
AFUB_037270	37.4916	30.9572	5.16439	6.39123	0.163373	2.91545	-0.661447	0.794628	1.35652e-21	0.116417	Product: dihydrodipicolinate synthetase family protein; encoded by transcript AFUB_037270A
AFUB_016650	18.9752	4.39616	0.91606	0.177334	1.91529	3.6792	1.49124	2.47371e-06	4.66931e-21	0.00691111	Product: hypothetical protein; encoded by transcript AFUB_016650A
AFUB_000780	172.805	22.9253	12.1788	0.203766	2.7078	3.75786	5.04897	6.12803e-11	4.85382e-21	1.41787e-25	Product: FAD-dependent monooxygenase (PaxM), putative; encoded by transcript AFUB_000780A
AFUB_061480	13.8639	12.7449	1.25056	1.15881	0.0690455	4.00372	-0.395868	0.944815	5.95399e-21	0.610099	Product: protein phosphatase, putative; encoded by transcript AFUB_061480A
AFUB_065800	755.889	739.211	91.5543	147.257	-0.0112066	3.06166	-0.91307	0.98805	2.54129e-20	0.025816	Product: short chain dehydrogenase, putative; encoded by transcript AFUB_065800A
AFUB_081470	21.9549	10.0041	0.765704	1.15334	0.905647	4.39498	-0.725746	0.182522	3.3685e-20	0.322179	Product: mutanase; encoded by transcript AFUB_081470A
AFUB_005840	1449.36	1555.23	296.09	161.238	-0.0693949	2.4367	0.575326	0.911186	3.65486e-20	0.103476	Product: 40S ribosomal protein S12; encoded by transcript AFUB_005840A
AFUB_069950	38.2884	2.6406	2.90958	0.20818	3.67886	3.67894	3.28942	1.64799e-19	3.79581e-20	3.43879e-10	Product: conserved hypothetical protein; encoded by transcript AFUB_069950A
AFUB_013940	149.124	40.4109	10.9341	10.8149	1.61369	3.36926	-0.0821243	7.09295e-05	3.83455e-20	0.918788	Product: hydroxyisocaproate dehydrogenase, putative; encoded by transcript AFUB_013940A
AFUB_000800	189.075	43.6663	8.0624	0.203972	1.8807	4.28166	4.32896	0.000387099	4.83555e-20	1.72382e-16	Product: cytochrome P450; encoded by transcript AFUB_000800A
AFUB_021490	340.156	225.867	79.305	53.1386	0.501931	2.1192	0.294767	0.133783	1.06554e-19	0.424205	Product: conserved hypothetical protein; encoded by transcript AFUB_021490A
AFUB_017380	108.329	88.5093	6.45823	10.8534	0.177544	3.97768	-0.987363	0.854741	1.85971e-19	0.090673	Product: sterol delta 5,6-desaturase, putative; encoded by transcript AFUB_017380A
AFUB_054460	12.995	12.8895	0.058907	0.127888	-0.299765	5.43289	-0.73721	0.765698	1.94363e-19	0.50313	Product: DUF636 domain protein; encoded by transcript AFUB_054460A
AFUB_086090	35.6944	0.109679	0.985301	0.155665	7.187	4.96353	1.74522	5.52925e-30	2.50469e-19	0.0234897	Product: phytanoyl-CoA dioxygenase family protein; encoded by transcript AFUB_086090A
AFUB_051000	9426.56	6574.65	1150.33	777.248	0.443704	3.06753	0.292667	0.444416	4.45083e-19	0.623337	Product: thiamine biosynthesis protein (Nmt1), putative; encoded by transcript AFUB_051000A
AFUB_070710	22.2893	15.1014	1.51598	1.35913	0.466613	3.85041	-0.0656809	0.517495	5.59342e-19	0.952622	Product: glycosyl hydrolase, putative; encoded by transcript AFUB_070710A
AFUB_050510	82.9404	552.864	5.58263	10.1747	-2.73136	3.68807	-0.951052	5.46636e-11	5.67176e-19	0.0840448	Product: BYS1 domain protein, putative; encoded by transcript AFUB_050510A
AFUB_086290	7.1505	1.10676	0.172059	0.482579	2.31402	4.48734	-1.64239	1.94482e-06	5.72316e-19	0.00918525	Product: dimethylallyl tryptophan synthase, putative; encoded by transcript AFUB_086290A
AFUB_078660	5945.7	6858.68	1373.11	778.557	-0.315943	2.15807	0.547053	0.439573	5.94901e-19	0.0846878	Product: 40S ribosomal protein S10b; encoded by transcript AFUB_078660A
AFUB_001120	96.2853	28.9993	14.6633	0.748699	1.56541	2.71225	3.65749	1.78126e-06	6.00985e-19	4.55151e-27	Product: conserved hypothetical protein; encoded by transcript AFUB_001120A
AFUB_086390	10.7319	3.51919	0.728719	0.279197	1.4181	3.84542	0.796268	0.00293993	7.06554e-19	0.283911	Product: MFS transporter, putative; encoded by transcript AFUB_086390A
AFUB_055730	19.1718	8.52892	1.00454	0.572674	1.05868	4.03864	0.678794	0.0665582	8.76792e-19	0.399285	Product: conserved hypothetical protein; encoded by transcript AFUB_055730A
AFUB_014810	45.4456	24.3386	7.51875	2.94286	0.666999	2.51587	0.97708	0.0872607	1.0518e-18	0.00525013	Product: conserved hypothetical protein; encoded by transcript AFUB_014810A
AFUB_086130	20.7352	0.560166	1.08463	0.905625	4.84651	4.08713	-0.0196573	2.49412e-24	1.13632e-18	0.986931	Product: steroid monooxygenase, putative; encoded by transcript AFUB_086130A
AFUB_017920	6.71569	0.431184	0.191149	0.105417	3.70659	4.76504	0.422874	2.69453e-12	2.04954e-18	0.723264	Product: MFS transporter, putative; encoded by transcript AFUB_017920A
AFUB_066450	32.9264	112.242	5.10357	5.03444	-1.83599	2.73603	-0.270733	1.66287e-08	2.84634e-18	0.623334	Product: extracellular dipeptidyl-peptidase Dpp4; encoded by transcript AFUB_066450A
AFUB_101730	10.6096	0.83982	1.36833	0.192855	3.19921	2.78671	1.96435	1.87729e-21	5.53122e-18	5.50567e-06	Product: GABA permease, putative; encoded by transcript AFUB_101730A
AFUB_061900	20.0485	3.52494	1.72572	0.191041	2.24244	3.46972	2.00657	7.63569e-08	7.35048e-18	0.000231163	Product: conserved hypothetical protein; encoded by transcript AFUB_061900A
AFUB_042210	3186.26	3556.86	664.699	300.484	-0.294916	2.26326	0.883063	0.523543	1.10651e-17	0.00419742	Product: 40S ribosomal protein S4, putative; encoded by transcript AFUB_042210A
AFUB_000760	76.7907	4.46106	6.067	0.108748	3.81013	3.6083	4.74774	5.17933e-19	1.41652e-17	7.16419e-19	Product: acetyltransferase, putative; encoded by transcript AFUB_000760A
AFUB_042090	1150.54	1121.79	234.888	110.071	-0.0925811	2.36078	0.879189	0.881504	1.41652e-17	0.00718416	Product: 40S ribosomal protein S9; encoded by transcript AFUB_042090A
AFUB_090640	190.721	311.276	10.6534	31.1568	-0.763297	3.9445	-1.66893	0.288718	1.65677e-17	0.00165444	Product: FAD dependent oxidoreductase, putative; encoded by transcript AFUB_090640A
AFUB_086320	5.51125	2.13243	0.443125	0.128522	1.22691	3.49343	1.34495	0.00731083	2.68651e-17	0.0454357	Product: cytochrome P450, putative; encoded by transcript AFUB_086320A
AFUB_016430	40.126	47.9114	3.37861	1.93606	-0.37482	3.41398	0.536466	0.603588	3.11585e-17	0.415353	Product: D-lactate dehydrogenase, putative; encoded by transcript AFUB_016430A
AFUB_047950	15.8375	32.561	0.239783	0.60246	-1.14508	5.12119	-1.00343	0.126035	3.59302e-17	0.293763	Product: integral membrane protein; encoded by transcript AFUB_047950A
AFUB_078060	4.50187	0.779395	0.0136609	0.139467	2.03412	5.24792	-1.44191	0.000851313	4.38475e-17	0.102857	Product: FAD binding domain protein; encoded by transcript AFUB_078060A
AFUB_007800	964.922	978.159	105.218	154.767	-0.12533	3.11993	-0.782891	0.881504	7.41986e-17	0.117282	Product: coproporphyrinogen III oxidase, putative; encoded by transcript AFUB_007800A
AFUB_016830	160.844	202.486	30.1108	83.3324	-0.431893	2.52466	-1.82823	0.382224	9.79069e-17	7.52276e-09	Product: high affinity nitrate transporter NrtB; encoded by transcript AFUB_016830A
AFUB_091950	70.3263	622.236	14.4657	54.2018	-3.19458	2.33426	-2.12688	1.13124e-30	1.73106e-16	1.3929e-13	Product: MFS alpha-glucoside transporter, putative; encoded by transcript AFUB_091950A
AFUB_055440	32.9963	6.95749	5.14947	0.23225	2.08635	2.72477	3.91145	1.20371e-09	1.74083e-16	1.66045e-22	Product: hypothetical protein; encoded by transcript AFUB_055440A
AFUB_032040	5712.2	6631.51	1606.22	801.13	-0.329329	1.89046	0.798111	0.377561	1.88001e-16	0.00258294	Product: 60S ribosomal protein L32; encoded by transcript AFUB_032040A
AFUB_081260	11.752	2.38026	1.5399	0.11217	2.15304	2.98817	2.80471	8.24591e-09	2.63574e-16	8.1777e-07	Product: peptidyl-arginine deiminase domain protein; encoded by transcript AFUB_081260A
AFUB_042100	4833.8	4778.97	1132.29	551.618	-0.123861	2.13634	0.77613	0.826362	2.84431e-16	0.0131944	Product: 60S ribosomal protein L21, putative; encoded by transcript AFUB_042100A
AFUB_062480	2.76586	2.53658	0	0.0363255	0.0385671	6.27359	-1.10486	0.976429	3.25617e-16	0.414945	Product: pyruvate decarboxylase, putative; encoded by transcript AFUB_062480A
AFUB_100150	85.7963	92.6414	18.0311	13.9185	-0.145036	2.40381	0.018848	0.815589	3.25617e-16	0.980059	Product: acetyltransferase, GNAT family, putative; encoded by transcript AFUB_100150A
AFUB_067250	59.9129	63.5814	5.6654	1.44244	-0.18696	3.31287	1.38488	0.830237	3.61015e-16	0.00460346	Product: alpha-amylase, putative; encoded by transcript AFUB_067250A
AFUB_078170	1174.22	1026.84	291.49	164.264	0.105398	2.06822	0.499292	0.851417	3.85932e-16	0.151826	Product: FKBP-type peptidyl-prolyl isomerase, putative; encoded by transcript AFUB_078170A
AFUB_062360	21.2775	22.9395	1.20791	2.75138	-0.151295	4.16023	-1.42192	0.891953	6.05716e-16	0.0267653	Product: phosphorylase, putative; encoded by transcript AFUB_062360A
AFUB_019230	4639.51	4691.43	922.702	474.626	-0.186823	2.33489	0.735789	0.749278	8.95095e-16	0.0434897	Product: 40S ribosomal protein S10a; encoded by transcript AFUB_019230A
AFUB_011140	5717.34	5070.6	1346.66	842.537	0.0635083	2.13663	0.376678	0.919419	9.12827e-16	0.344099	Product: 60S ribosomal protein L1; encoded by transcript AFUB_011140A
AFUB_098350	126.642	61.3632	22.526	20.4196	0.880315	2.52809	-0.138156	0.0300622	1.4724e-15	0.827567	Product: conserved hypothetical protein; encoded by transcript AFUB_098350A
AFUB_096780	162.678	253.397	17.8288	81.06	-0.732716	3.17342	-2.37625	0.212296	1.7935e-15	1.02699e-08	Product: conserved hypothetical protein; encoded by transcript AFUB_096780A
AFUB_099290	32.0181	47.9879	2.8537	1.6337	-0.671923	3.4197	0.430484	0.313348	2.32218e-15	0.56181	Product: dienelactone hydrolase; encoded by transcript AFUB_099290A
AFUB_086180	48.1052	0.282616	1.67626	0.0935415	6.6764	4.47627	2.81038	6.31723e-25	2.74244e-15	0.00035573	Product: O-methyltransferase, putative; encoded by transcript AFUB_086180A
AFUB_053890	2399.08	2754.44	661.77	289.103	-0.300334	1.94451	0.953992	0.47377	3.06692e-15	0.000567603	Product: 60S ribosomal protein L8, putative; encoded by transcript AFUB_053890A
AFUB_035470	6.15149	0.164592	0.258967	0.0629985	4.9823	4.46491	0.990708	2.3725e-15	3.21074e-15	0.357783	Product: oxidoreductase, 2OG-Fe(II) oxygenase family, putative; encoded by transcript AFUB_035470A
AFUB_005000	2472.12	2839.27	705.369	336.374	-0.344555	1.84367	0.833572	0.359356	3.55544e-15	0.00182251	Product: 60S ribosomal protein L15; encoded by transcript AFUB_005000A
AFUB_019400	182.249	209.78	30.2069	9.78532	-0.335322	2.62211	1.26587	0.571272	3.63522e-15	0.000984763	Product: cortical patch protein SUR7, putative; encoded by transcript AFUB_019400A
AFUB_093070	2106.2	2378.94	551.357	294.131	-0.271506	1.97808	0.690793	0.542438	5.73891e-15	0.026141	Product: 60S ribosomal protein L28; encoded by transcript AFUB_093070A
AFUB_000770	334.065	30.3461	26.5889	0.277609	3.09569	3.49435	5.59209	1.60127e-11	5.92713e-15	3.41517e-28	Product: UbiA-like prenyltransferase, putative; encoded by transcript AFUB_000770A
AFUB_086170	54.3931	0.160933	1.86946	0.219057	7.09324	4.15451	2.69476	4.79374e-23	6.81698e-15	0.000918637	Product: conserved hypothetical protein; encoded by transcript AFUB_086170A
AFUB_000790	138.918	14.8263	11.1483	0.0352529	2.83816	3.57127	5.07508	2.90634e-09	9.24638e-15	2.94213e-19	Product: integral membrane protein; encoded by transcript AFUB_000790A
AFUB_049650	48.8473	18.8382	9.52445	9.62547	1.20989	2.33099	-0.268925	0.000376683	1.68445e-14	0.607875	Product: RAN small monomeric GTPase (Ran), putative; encoded by transcript AFUB_049650A
AFUB_057870	61.3458	3.93329	5.65847	1.33495	3.67859	3.40719	1.53591	4.55804e-16	1.81523e-14	0.0056008	Product: fructose-bisphosphate aldolase, putative; encoded by transcript AFUB_057870A
AFUB_008520	3763.66	4076.12	927.95	379.887	-0.250629	2.07769	0.992307	0.613683	2.28195e-14	0.00130159	Product: 60S ribosomal protein L9, putative; encoded by transcript AFUB_008520A
AFUB_066060	15.1228	17.9182	1.2624	1.69125	-0.346444	3.31767	-0.533895	0.657756	2.70774e-14	0.453474	Product: GPI anchored cell wall protein, putative; encoded by transcript AFUB_066060A
AFUB_012370	2718.18	2265.11	606.555	300.149	0.160124	2.22631	0.671408	0.795087	3.78874e-14	0.0761218	Product: 60S ribosomal protein L5, putative; encoded by transcript AFUB_012370A
AFUB_084750	8.81079	12.5123	1.42225	1.66343	-0.587183	2.62564	-0.444231	0.234487	3.99944e-14	0.432728	Product: phosphate-repressible phosphate permease, putative; encoded by transcript AFUB_084750A
AFUB_008890	1993.95	2365.43	505.672	224.221	-0.326756	2.04362	0.878396	0.477413	4.25106e-14	0.00534905	Product: ribosomal protein S23 (S12); encoded by transcript AFUB_008890A
AFUB_004410	7326.15	8252.67	2467.23	1485.98	-0.269412	1.66546	0.530472	0.471651	4.54563e-14	0.0578328	Product: ubiquitin UbiA, putative; encoded by transcript AFUB_004410A
AFUB_043390	5344.06	5637.87	1544.84	700.764	-0.195136	1.82366	0.927157	0.670944	4.99151e-14	0.000631682	Product: 60S ribosomal protein L27a, putative; encoded by transcript AFUB_043390A
AFUB_047310	23.8216	1.83159	0.53846	0.19501	3.15375	4.54228	0.520895	1.96116e-07	5.43834e-14	0.666676	Product: C2H2 finger domain protein, putative; encoded by transcript AFUB_047310A
AFUB_023440	5875.66	5768.43	1544.07	801.896	-0.0908875	1.99074	0.701445	0.878751	5.90874e-14	0.0314125	Product: 60S ribosomal protein L18; encoded by transcript AFUB_023440A
AFUB_042020	27.3385	67.9461	4.59953	3.92762	-1.4129	2.56001	-0.0356844	0.000162521	6.63419e-14	0.96563	Product: glutaminase GtaA; encoded by transcript AFUB_042020A
AFUB_088030	4220.56	3518.08	907.1	437.185	0.1114	2.22675	0.778664	0.867249	7.26311e-14	0.0340819	Product: ribosomal protein S5; encoded by transcript AFUB_088030A
AFUB_020670	3696.07	4836.76	961.009	461.851	-0.324261	2.12493	0.770908	0.508959	7.54885e-14	0.0266394	Product: 40S ribosomal protein S21; encoded by transcript AFUB_020670A
AFUB_086400	89.9898	18.7668	6.49807	0.0743423	2.01961	3.67905	4.96195	0.000225579	7.88223e-14	4.73126e-16	Product: hypothetical protein; encoded by transcript AFUB_086400A
AFUB_040630	1593.41	1648.1	365.798	161.188	-0.50933	1.96021	0.881592	0.184928	8.09739e-14	0.00364837	Product: 60S ribosomal protein L35Ae; encoded by transcript AFUB_040630A
AFUB_099450	495.712	283.656	74.2094	51.5827	0.645261	2.827	0.0865276	0.265129	8.77256e-14	0.915025	Product: hypothetical protein; encoded by transcript AFUB_099450A
AFUB_003330	113.143	27.1105	20.0071	1.09271	1.88197	2.5014	3.32403	1.08103e-07	1.2139e-13	2.63407e-20	Product: RNA binding protein; encoded by transcript AFUB_003330A
AFUB_049720	284.1	40.7032	47.2255	1.81579	2.76581	2.71752	3.47198	1.05013e-13	1.27158e-13	1.38329e-20	Product: hypothetical protein; encoded by transcript AFUB_049720A
AFUB_026240	2953.1	3638.65	830.108	447.668	-0.437147	1.88097	0.678888	0.258297	1.27158e-13	0.0293352	Product: 40S ribosomal protein S11; encoded by transcript AFUB_026240A
AFUB_007210	3039.95	3723.56	763.918	387.738	-0.107513	2.18766	0.742141	0.87076	1.39488e-13	0.0445171	Product: 60S acidic ribosomal protein P1; encoded by transcript AFUB_007210A
AFUB_025900	2929.33	3279.31	847.798	399.674	-0.326056	1.82504	0.845029	0.428276	1.87907e-13	0.00300006	Product: 40S ribosomal protein S15, putative; encoded by transcript AFUB_025900A similar to SP:P34737: 40S ribosomal protein S15 (S12) [Podospora anserina]
AFUB_086410	30.2709	4.84478	2.16551	0.196389	2.30051	3.64548	2.6869	1.5416e-05	1.90738e-13	7.21798e-06	Product: hypothetical protein; encoded by transcript AFUB_086410A
AFUB_021200	2260.45	2268.92	676.284	306.95	-0.115925	1.84754	1.00118	0.830237	2.10379e-13	0.000337157	Product: 40S ribosomal protein S11; encoded by transcript AFUB_021200A
AFUB_086120	49.2049	0.260755	1.71575	0.661873	6.08167	4.3526	0.776139	1.57465e-21	2.38721e-13	0.425481	NA
AFUB_056940	874.563	514.259	143.333	55.8687	0.641255	2.63374	1.0015	0.234487	2.41815e-13	0.0217492	Product: carbonyl reductase, putative; encoded by transcript AFUB_056940A
AFUB_064830	2363.18	2902.86	599.792	280.132	-0.40045	2.04433	0.836139	0.371836	2.50879e-13	0.0117232	Product: 60S ribosomal protein L11; encoded by transcript AFUB_064830A
AFUB_037910	4668.14	5814.76	1171.83	716.139	-0.388334	2.06396	0.457152	0.399599	2.50879e-13	0.255665	Product: ubiquitin (UbiC), putative; encoded by transcript AFUB_037910A
AFUB_071400	80.3222	96.0087	23.136	19.282	-0.366803	1.76188	0.0396249	0.330398	2.50983e-13	0.943689	Product: O-methyltransferase, putative; encoded by transcript AFUB_071400A
AFUB_050030	25.251	5.92328	0.904819	0.192142	1.66413	4.17204	1.33368	0.0167954	3.38817e-13	0.103625	Product: hypothetical protein; encoded by transcript AFUB_050030A
AFUB_025080	3821.14	4621.78	1061.12	596.391	-0.39102	1.89027	0.580699	0.342694	3.6716e-13	0.0844801	Product: 60S ribosomal protein L30, putative; encoded by transcript AFUB_025080A
AFUB_025630	539.161	348.097	155.848	108.543	0.510623	1.85201	0.230985	0.165821	3.68313e-13	0.590996	Product: glucose-6-phosphate isomerase; encoded by transcript AFUB_025630A
AFUB_001190	7688.66	8381.28	2519.4	1139.3	-0.253588	1.64713	0.744638	0.519388	4.46969e-13	0.00472182	Product: ribosomal protein S13p/S18e; encoded by transcript AFUB_001190A
AFUB_026290	6119.6	5970.92	1747.76	874.611	-0.0566953	1.88097	0.752727	0.92726	4.94212e-13	0.0155817	Product: 40S ribosomal protein S9; encoded by transcript AFUB_026290A
AFUB_015860	3971.76	4391.47	1239.28	694.711	-0.279715	1.73058	0.597879	0.497005	5.8387e-13	0.0464525	NA
AFUB_028210	48.3338	7.36128	4.48474	0.374864	2.40136	3.34152	2.793	1.00563e-06	5.902e-13	4.89616e-08	Product: MFS multidrug transporter, putative; encoded by transcript AFUB_028210A
AFUB_029760	11.3404	25.9331	0.709504	0.801085	-1.14431	3.5477	0.149429	0.0768022	7.69408e-13	0.891739	Product: hypothetical protein; encoded by transcript AFUB_029760A
AFUB_007560	143.309	56.7971	38.5412	18.4595	1.17723	1.92693	0.796846	6.50999e-05	7.76605e-13	0.0134327	Product: mitochondrial cytochrome b2, putative; encoded by transcript AFUB_007560A
AFUB_086300	4.88566	1.97024	0.498123	0.570313	1.20439	3.19873	-0.523598	0.0215288	7.91726e-13	0.494146	Product: cytochrome P450 monooxygenase, putative; encoded by transcript AFUB_086300A
AFUB_064950	2736.49	2824.48	714.765	344.794	-0.134006	2.02468	0.839563	0.82512	8.92105e-13	0.0128915	Product: 60S ribosomal subunit Rpl38, putative; encoded by transcript AFUB_064950A similar to protein component of the large (60S) ribosomal subunit, has similarity to rat L38 ribosomal protein; Rpl38p (GI:6323357) [Saccharomyces cerevisiae]
AFUB_001260	197.816	176.044	33.5167	7.11042	0.0605707	2.58404	1.85383	0.945604	9.13133e-13	1.65667e-06	Product: glutamate decarboxylase; encoded by transcript AFUB_001260A
AFUB_005860	57.2841	43.4053	16.9496	16.049	0.275016	1.83701	-0.257591	0.537534	9.85734e-13	0.548606	Product: mandelate racemase/muconate lactonizing enzyme family protein; encoded by transcript AFUB_005860A
AFUB_014730	145.334	222.81	22.7644	15.4866	-0.726962	2.68212	0.181772	0.184692	1.02864e-12	0.802029	Product: conserved hypothetical protein; encoded by transcript AFUB_014730A
AFUB_051140	46.6333	10.6602	11.9939	6.35829	1.9725	1.97997	0.631659	3.81456e-12	1.05151e-12	0.084926	Product: cytochrome P450, putative; encoded by transcript AFUB_051140A
AFUB_030220	98.6636	24.6657	26.6562	6.44656	1.86866	1.94872	1.71173	2.70107e-11	1.19258e-12	2.93012e-09	Product: MFS monosaccharide transporter, putative; encoded by transcript AFUB_030220A
AFUB_073820	298.005	26.2319	32.6202	11.714	3.2147	3.05041	0.965231	1.5352e-13	1.21078e-12	0.0844645	NA
AFUB_094400	11.7612	5.76719	2.80893	2.90673	0.857092	2.14948	-0.259883	0.023264	1.5973e-12	0.626557	Product: catalase A; encoded by transcript AFUB_094400A (spore specific)
AFUB_074040	927.734	592.784	267.645	161.635	0.520771	1.84387	0.452358	0.166974	1.6097e-12	0.215087	Product: 6-phosphogluconate dehydrogenase, decarboxylating; encoded by transcript AFUB_074040A
AFUB_037080	132.572	186.924	20.9574	29.1355	-0.578214	2.6405	-0.712254	0.324643	1.63826e-12	0.161396	Product: trehalose synthase (Ccg-9), putative; encoded by transcript AFUB_037080A
AFUB_006090	63.0874	63.9385	10.5978	12.4553	-0.141479	2.52449	-0.517351	0.856585	1.73686e-12	0.329247	Product: c-14 sterol reductase; encoded by transcript AFUB_006090A
AFUB_094470	3620.03	3496.54	860.109	373.536	-0.096919	2.09799	0.923869	0.883398	1.73686e-12	0.00806575	Product: ribosomal protein L14; encoded by transcript AFUB_094470A
AFUB_069040	68.5122	12.9144	6.98005	3.21578	2.12997	3.11221	0.706953	6.0675e-06	1.76602e-12	0.282607	Product: thermoresistant gluconokinase family protein; encoded by transcript AFUB_069040A
AFUB_006000	1669.24	1509.91	380.385	190.641	0.0406562	2.21195	0.705588	0.957346	1.76602e-12	0.0805237	Product: 40S ribosomal protein S3, putative; encoded by transcript AFUB_006000A
AFUB_027060	106.028	85.6028	21.7972	42.522	0.156682	2.30555	-1.23511	0.823119	2.06529e-12	0.00077469	Product: methylenetetrahydrofolate reductase, putative; encoded by transcript AFUB_027060A
AFUB_099140	1600.65	1643.7	442.498	222.192	-0.173607	1.89364	0.789102	0.747422	2.38909e-12	0.0142133	Product: 60S ribosomal protein L7; encoded by transcript AFUB_099140A
AFUB_030390	19.6072	5.52113	0.777772	0.528439	1.52248	4.18299	0.490649	0.0432191	2.40489e-12	0.653706	Product: endo-arabinase, putative; encoded by transcript AFUB_030390A
AFUB_075110	94.3871	49.3552	19.2015	9.16942	0.747516	2.29897	0.698531	0.0975036	2.66937e-12	0.113473	Product: oxidoreductase, short-chain dehydrogenase/reductase family; encoded by transcript AFUB_075110A
AFUB_053170	5203.28	4921.69	1381.78	661.987	0.0409411	2.02987	0.785055	0.954513	3.35214e-12	0.0271086	Product: 60S ribosomal protein L23; encoded by transcript AFUB_053170A
AFUB_001520	2638.16	3158.66	728.535	365.831	-0.329488	1.95319	0.786615	0.493724	4.30209e-12	0.0208337	Product: 60S ribosomal protein L31e; encoded by transcript AFUB_001520A
AFUB_013930	61.776	14.9023	13.622	7.89787	1.91195	2.18202	0.478131	5.31357e-09	5.27951e-12	0.315653	Product: zinc-dependent alcohol dehydrogenase, putative; encoded by transcript AFUB_013930A similar to Sorbitol dehydrogenase (L-iditol 2-dehydrogenase) (Swiss-Prot:P27867) [Rattus norvegicus] PubMed=2050152; (1.1.1.-)
AFUB_004070	76.081	132.943	16.3251	17.2011	-0.898615	2.22152	-0.311697	0.026442	5.71997e-12	0.56143	Product: acid phosphatase, putative; encoded by transcript AFUB_004070A
AFUB_062200	6.10571	7.49756	0.58563	0.999617	-0.368952	3.2354	-1.11338	0.640622	5.74393e-12	0.0756256	Product: conserved hypothetical protein; encoded by transcript AFUB_062200A
AFUB_064530	2684.94	2433.49	770.769	345.658	-0.0047779	1.86852	0.841997	0.993255	5.96987e-12	0.00811917	Product: 60S ribosomal protein L36; encoded by transcript AFUB_064530A
AFUB_035460	4.90996	0.0566448	0.335848	0.107398	5.58482	3.70379	1.15577	9.89524e-21	6.33116e-12	0.14448	Product: nonribosomal peptide synthase, putative; encoded by transcript AFUB_035460A
AFUB_071910	10.169	13.3793	2.75783	3.52637	-0.526941	1.97666	-0.649973	0.195299	7.422e-12	0.0891754	Product: MFS quinate transporter, putative; encoded by transcript AFUB_071910A
AFUB_024920	53.2912	113.014	10.4186	7.46812	-1.16011	2.38012	0.182861	0.00461011	8.30715e-12	0.783318	Product: secreted dipeptidyl peptidase; encoded by transcript AFUB_024920A
AFUB_026110	2003.03	1793.15	493.385	276.094	0.048856	2.04724	0.582473	0.947216	8.60359e-12	0.148858	Product: 40S ribosomal protein S17, putative; encoded by transcript AFUB_026110A
AFUB_034180	10.406	2.54851	0.63116	0.302498	1.80112	3.8098	0.620054	0.00526785	8.86696e-12	0.522878	Product: flavin-binding monooxygenase, putative; encoded by transcript AFUB_034180A
AFUB_015590	99.3892	466.721	20.5793	7.60952	-2.30284	2.27589	1.11595	1.10209e-11	9.64628e-12	0.00387278	Product: alpha-glucosidase, putative; encoded by transcript AFUB_015590A
AFUB_084140	239.392	493.361	35.4909	47.7916	-1.06171	2.72709	-0.689616	0.0390458	9.69504e-12	0.218494	Product: conserved hypothetical protein; encoded by transcript AFUB_084140A
AFUB_002200	12.5268	63.2886	2.98438	5.69149	-2.40779	2.01975	-1.10511	1.20273e-17	1.59441e-11	0.0012825	Product: conserved hypothetical protein; encoded by transcript AFUB_002200A
AFUB_003800	1489.37	1363.49	367.089	173.743	0.0196127	2.06348	0.772	0.978739	1.72507e-11	0.0426746	Product: 60S ribosomal protein L12; encoded by transcript AFUB_003800A
AFUB_094480	2627.09	2126.82	677.188	389.931	0.208401	2.04327	0.486936	0.725964	1.78361e-11	0.259886	Product: nascent polypeptide-associated complex (NAC) subunit, putative; encoded by transcript AFUB_094480A
AFUB_015260	4195.68	5320.14	935.625	514.491	-0.477959	2.19767	0.701018	0.359456	2.11454e-11	0.101924	Product: 40S ribosomal protein S22; encoded by transcript AFUB_015260A
AFUB_020450	2523.62	2526.93	625.385	284.598	-0.116146	2.02325	0.851049	0.861213	2.19843e-11	0.0189777	Product: alkaline serine protease; encoded by transcript AFUB_020450A
AFUB_095550	1976.59	2176.62	535.526	301.882	-0.293768	2.00648	0.65922	0.586942	3.02373e-11	0.0918304	Product: nascent polypeptide-associated complex (NAC) subunit, putative; encoded by transcript AFUB_095550A
AFUB_076020	10.3473	0.643188	1.13793	0.654848	3.87787	2.98261	0.19463	1.25704e-14	3.07064e-11	0.844222	Product: oxidoreductase, short chain dehydrogenase/reductase family; encoded by transcript AFUB_076020A
AFUB_075780	3.60263	1.25695	0.0984068	0.261536	1.19477	4.36668	-1.41577	0.158832	3.16557e-11	0.118792	Product: cytochrome P450 oxidoreductase GliF; encoded by transcript AFUB_075780A
AFUB_086190	19.0572	0.0490905	1.82404	2.82617	6.85412	3.41668	-0.828274	1.05593e-23	3.62244e-11	0.272488	Product: DltD N-terminal domain protein; encoded by transcript AFUB_086190A
AFUB_010560	2644.3	3294.31	815.427	360.962	-0.477422	1.73245	0.936978	0.216411	3.86328e-11	0.00150051	Product: 60S ribosomal protein L6; encoded by transcript AFUB_010560A
AFUB_036860	1051.25	1464.7	211.818	109.64	-0.620487	2.1981	0.65976	0.202973	3.88594e-11	0.1377	Product: 60S ribosomal protein L22, putative; encoded by transcript AFUB_036860A
AFUB_062330	29.7135	82.0705	8.36749	9.0403	-1.49783	1.89454	-0.463274	5.37919e-07	3.94775e-11	0.257351	Product: GABA permease, putative; encoded by transcript AFUB_062330A
AFUB_053950	12.4459	10.509	2.69794	2.8004	0.117076	2.23207	-0.342115	0.873583	3.95547e-11	0.542956	Product: C2H2 transcription factor (AmdA), putative; encoded by transcript AFUB_053950A
AFUB_007840	74.4175	43.4946	24.5618	25.4413	0.685542	1.68658	-0.343021	0.0356553	4.26189e-11	0.375639	Product: dimeric dihydrodiol dehydrogenase, putative; encoded by transcript AFUB_007840A
AFUB_010050	1011.41	741.059	231.268	223.317	0.307214	2.14448	-0.245259	0.599999	4.26189e-11	0.662678	Product: S-adenosylmethionine synthetase; encoded by transcript AFUB_010050A
AFUB_066340	51.2555	29.7187	8.31916	2.59613	0.640824	2.60417	1.28808	0.28939	4.63241e-11	0.00583854	Product: conserved hypothetical protein; encoded by transcript AFUB_066340A
AFUB_057020	7.14565	3.14233	0.750176	0.593786	0.981475	2.86869	0.240547	0.0872607	4.71501e-11	0.784448	Product: MFS allantoate transporter, putative; encoded by transcript AFUB_057020A
AFUB_049190	7.07713	9.18334	0.797741	1.24183	-0.453064	2.98529	-0.844123	0.517495	5.09521e-11	0.207901	Product: GNAT family acetyltransferase, putative; encoded by transcript AFUB_049190A
AFUB_091160	49.2194	59.0182	8.53275	6.63066	-0.389568	2.4952	0.097203	0.559948	5.73772e-11	0.904421	Product: phospholipase PldA, putative; encoded by transcript AFUB_091160A
AFUB_048080	63.0314	48.9532	11.4104	8.6208	0.247366	2.44665	0.140547	0.736389	6.45065e-11	0.851976	Product: phosphoketolase, putative; encoded by transcript AFUB_048080A
AFUB_041760	157.326	180.346	25.6606	19.2491	-0.260927	2.63152	0.0344121	0.743063	7.15448e-11	0.970966	Product: conserved hypothetical protein; encoded by transcript AFUB_041760A
AFUB_005690	1470.49	1287.84	354.459	156.24	0.0365863	2.05587	0.894225	0.962482	7.58699e-11	0.0178199	Product: 40S ribosomal protein S19; encoded by transcript AFUB_005690A
AFUB_063960	106.354	58.0803	16.0172	19.1356	0.735914	2.70062	-0.485774	0.234465	8.94639e-11	0.456601	Product: 14-alpha sterol demethylase Cyp51A; encoded by transcript AFUB_063960A
AFUB_051370	74.1103	133.478	19.3817	73.5102	-1.0175	1.92077	-2.16868	0.00313074	1.0252e-10	3.04469e-13	Product: conserved hypothetical protein; encoded by transcript AFUB_051370A
AFUB_009940	1877.3	2039.41	532.176	273.451	-0.243093	1.84984	0.703711	0.644832	1.10058e-10	0.0484858	Product: 60S ribosomal protein L35; encoded by transcript AFUB_009940A
AFUB_086040	24.0591	0.0366614	0.151859	0.184629	6.72862	5.64145	-0.0496173	1.16296e-13	1.20977e-10	0.981237	Product: alpha/beta hydrolase, putative; encoded by transcript AFUB_086040A
AFUB_082360	69.5228	54.9062	14.4618	22.1828	0.206632	2.23244	-0.868203	0.768955	1.36077e-10	0.0438296	Product: oxidoreductin; encoded by transcript AFUB_082360A
AFUB_035880	1925.73	1719.8	508.02	204.786	0.0171143	2.03541	1.01923	0.982074	1.65961e-10	0.00555982	Product: 40S ribosomal protein S0; encoded by transcript AFUB_035880A
AFUB_097260	2.47159	0	0.0350582	0	6.05399	5.41388	0.632195	6.25247e-11	1.75769e-10	0.721671	Product: phosphatidylserine decarboxylase family protein; encoded by transcript AFUB_097260A
AFUB_067880	3266.73	2992.9	741.728	356.951	-0.0228538	2.13707	0.838943	0.977344	1.81218e-10	0.0426746	Product: 40S ribosomal protein S6; encoded by transcript AFUB_067880A
AFUB_090030	2370.48	1797.62	519.353	164.681	-0.153224	1.88476	0.781166	0.803175	1.85549e-10	0.0305501	Product: Ribosomal protein S28e; encoded by transcript AFUB_090030A
AFUB_009540	1000.31	724.39	260.019	229.14	0.334393	1.9994	-0.105837	0.539483	1.97654e-10	0.870324	Product: adenosylhomocysteinase; encoded by transcript AFUB_009540A
AFUB_080260	9.54697	0.570489	1.02607	0.233591	3.72601	3.03627	1.55454	2.11694e-13	2.30091e-10	0.0206049	NA
AFUB_040620	550.748	558.663	158.718	42.0798	-0.146758	1.84049	1.59571	0.809903	2.74e-10	1.32381e-07	Product: glucose-6-phosphate 1-dehydrogenase; encoded by transcript AFUB_040620A
AFUB_077280	1836.22	2426.78	525.347	279.41	-0.500845	1.87093	0.63916	0.26612	3.18946e-10	0.0970499	Product: ribosomal protein L26; encoded by transcript AFUB_077280A
AFUB_049620	2.90539	4.92067	0.380259	2.56147	-0.83593	3.20674	-3.27698	0.150052	3.5151e-10	2.71095e-10	Product: plasma membrane ammonium transporter (Ato3), putative; encoded by transcript AFUB_049620A
AFUB_070060	3508.36	2913.14	819.199	378.322	0.149205	2.125	0.81427	0.837671	3.86102e-10	0.0543511	Product: G-protein comlpex beta subunit CpcB; encoded by transcript AFUB_070060A
AFUB_088700	2824.2	2698.31	828.678	408.188	0.00830679	1.87109	0.71451	0.989881	3.96815e-10	0.0559076	Product: 37S ribosomal protein S24; encoded by transcript AFUB_088700A
AFUB_042280	824.175	1288.84	245.241	126.804	-0.659501	1.88976	0.748007	0.116212	4.17838e-10	0.0457791	Product: 60S ribosomal protein L37; encoded by transcript AFUB_042280A
AFUB_055310	229.841	187.112	47.332	87.9915	0.168129	2.27723	-1.12399	0.82825	4.21988e-10	0.00791078	Product: squalene monooxygenase Erg1; encoded by transcript AFUB_055310A
AFUB_050660	12.548	10.0579	1.64974	1.20672	0.174455	2.90355	0.125717	0.859943	4.28403e-10	0.902101	Product: alpha-galactosidase; encoded by transcript AFUB_050660A
AFUB_003350	46.9985	38.1678	15.6204	18.1672	0.174453	1.65336	-0.458233	0.736035	4.97521e-10	0.216316	Product: salicylate hydroxylase, putative; encoded by transcript AFUB_003350A
AFUB_086420	136.024	24.7341	10.4197	0.372673	2.19118	3.489	3.5795	0.000440507	5.11794e-10	1.05181e-08	Product: oxidoreductase, 2OG-Fe(II) oxygenase family, putative; encoded by transcript AFUB_086420A
AFUB_068710	35.0991	21.3845	9.96987	10.6599	0.551824	1.79734	-0.337333	0.185504	5.245e-10	0.457448	Product: Leucine Rich Repeat domain protein; encoded by transcript AFUB_068710A
AFUB_075790	38.7982	24.8605	5.30358	8.36529	0.527808	2.83233	-0.924813	0.488338	5.245e-10	0.126893	Product: thioredoxin reductase GliT; encoded by transcript AFUB_075790A
AFUB_013950	2597.57	2267.8	604.844	281.864	0.0760919	2.10369	0.88676	0.92355	5.81303e-10	0.031657	Product: 60S ribosomal protein L17; encoded by transcript AFUB_013950A
AFUB_027590	2172.32	1905.53	580.279	249.891	0.0880485	1.96791	0.91389	0.901066	5.95443e-10	0.0149922	Product: 60S ribosomal protein L3; encoded by transcript AFUB_027590A
AFUB_036990	68.9886	150.056	7.02675	12.9927	-1.22164	2.66814	-0.862287	0.0205724	6.08536e-10	0.134021	Product: RING finger domain protein, putative; encoded by transcript AFUB_036990A
AFUB_029930	42.5191	28.5062	10.2326	3.44485	0.456935	2.08279	1.03576	0.397761	8.17278e-10	0.0136129	Product: phosphoribulokinase/uridine kinase family protein; encoded by transcript AFUB_029930A
AFUB_095900	3331.88	2882.26	884.577	421.288	0.00341244	1.95179	0.801344	0.997119	8.35748e-10	0.0402316	Product: 60S ribosomal protein L24a; encoded by transcript AFUB_095900A
AFUB_075650	4.79685	1.03225	0.463873	0.256133	2.00261	3.14156	0.473285	0.000245688	9.13331e-10	0.628566	Product: zinc metallopeptidase, putative; encoded by transcript AFUB_075650A
AFUB_022430	14.6949	5.58811	3.63787	2.39956	1.26761	2.05553	0.322552	0.000731468	9.24705e-10	0.570003	Product: sugar hydrolase, putative; encoded by transcript AFUB_022430A
AFUB_067260	61.7482	23.0695	14.5921	1.752	1.23909	2.13267	2.53687	0.00199608	1.1222e-09	2.42561e-12	Product: glucoamylase/glucan 1,4-alpha-glucosidase, putative; encoded by transcript AFUB_067260A similar to GB:CAC28076.1: glucoamylase [Talaromyces emersonii] similar to Glucoamylase precursor (Glucan 1,4-alpha-glucosidase) (1,4-alpha-D-glucan glucohydrolase) (Swiss-Prot:P22832) [Aspergillus shirousami] PubMed=1368603
AFUB_035380	24.5911	13.3767	4.53066	3.247	0.762517	2.44265	0.103914	0.184692	1.3001e-09	0.904421	Product: integral membrane protein, putative; encoded by transcript AFUB_035380A
AFUB_062340	26.9885	80.2793	5.22542	6.74226	-1.58934	2.38051	-0.670961	0.00019846	1.31141e-09	0.219279	Product: conserved hypothetical protein; encoded by transcript AFUB_062340A
AFUB_000470	5.47471	11.3906	0.742177	1.42569	-1.23527	2.55643	-1.06017	0.0103687	1.33805e-09	0.0464302	Product: conserved hypothetical protein; encoded by transcript AFUB_000470A
AFUB_042410	3279.78	3514.9	978.095	477.816	-0.147075	1.82705	0.594272	0.818007	1.66391e-09	0.138949	Product: 40S ribosomal protein S27, putative; encoded by transcript AFUB_042410A
AFUB_052290	56.5899	2.49862	4.44027	1.25915	2.18565	2.94829	0.221276	2.91738e-05	1.82046e-09	0.824785	Product: L-PSP endoribonuclease family protein (Brt1), putative; encoded by transcript AFUB_052290A
AFUB_067280	9.97891	40.2779	2.41103	11.2561	-2.07558	2.03773	-2.42407	5.39564e-10	1.84164e-09	6.59553e-13	Product: C6 transcription factor (AmyR), putative; encoded by transcript AFUB_067280A
AFUB_081840	6.46082	21.3	1.51404	2.20139	-1.78236	2.14936	-0.81595	4.60639e-07	1.90344e-09	0.0805237	Product: MFS sugar transporter Stl1, putative; encoded by transcript AFUB_081840A
AFUB_055430	6.23644	1.33218	1.51018	0	2.18497	2.42168	3.95403	2.14148e-07	1.91984e-09	5.07959e-09	Product: conserved hypothetical protein; encoded by transcript AFUB_055430A
AFUB_091070	71.7956	88.4646	10.8712	1.75311	-0.453569	2.37965	1.57108	0.486817	1.92714e-09	0.00111324	Product: conserved hypothetical protein; encoded by transcript AFUB_091070A
AFUB_075050	30.9182	10.5119	8.12616	3.76936	1.37897	1.94199	0.800292	8.68792e-05	1.97954e-09	0.0504747	Product: conserved hypothetical protein; encoded by transcript AFUB_075050A
AFUB_064450	1493.83	1113.34	315.087	451.077	0.276498	2.24127	-0.75332	0.699144	2.23671e-09	0.125828	Product: 5-methyltetrahydropteroyltriglutamate--homocysteineS-methyltransferase; encoded by transcript AFUB_064450A
AFUB_053010	3234.05	4420.3	836.669	397.675	-0.571944	2.00326	0.797225	0.25507	2.29211e-09	0.0560333	Product: 40S ribosomal protein S3Ae; encoded by transcript AFUB_053010A
AFUB_073930	291.046	197.85	104.251	39.4552	0.412263	1.53856	1.1066	0.294038	2.35384e-09	7.01232e-05	Product: lactoylglutathione lyase; encoded by transcript AFUB_073930A
AFUB_026020	122.13	128.945	48.7283	52.9339	-0.175541	1.41713	-0.382766	0.696366	2.39768e-09	0.252739	Product: glycerol dehydrogenase, putative; encoded by transcript AFUB_026020A
AFUB_044030	13.3151	2.06745	2.03521	0.110887	2.4061	2.68605	3.67575	2.97133e-07	2.56749e-09	4.33919e-10	Product: cytochrome P450 monooxygenase, putative; encoded by transcript AFUB_044030A
AFUB_076700	344.236	238.239	52.1416	11.78	0.417917	2.72956	1.64973	0.611696	2.65641e-09	0.00128064	Product: ATP citrate lyase subunit (Acl), putatibe; encoded by transcript AFUB_076700A
AFUB_023660	76.8785	80.1027	30.2188	22.2075	-0.183971	1.42992	0.160135	0.683568	2.68423e-09	0.708612	Product: cystathionine beta-synthase, putative; encoded by transcript AFUB_023660A
AFUB_081480	4.56617	2.64303	0.555445	0.354517	0.656511	2.89283	0.0151104	0.371836	2.94631e-09	0.990699	Product: glutamate decarboxylase; encoded by transcript AFUB_081480A
AFUB_032560	4526.64	6133.24	1228.11	583.433	-0.481382	1.95717	0.881806	0.354199	3.28266e-09	0.0268669	Product: 60S ribosomal protein L37a; encoded by transcript AFUB_032560A
AFUB_086070	21.5851	0.0190577	0.186663	0.0447393	6.61383	5.46553	0.808001	2.75868e-12	4.12523e-09	0.610583	Product: acetate-CoA ligase, putative; encoded by transcript AFUB_086070A
AFUB_006380	3833.99	3538.09	987.726	492.896	0.0213212	1.96597	0.770226	0.978739	4.24902e-09	0.0662429	Product: ribosomal protein L16a; encoded by transcript AFUB_006380A
AFUB_001440	546.713	720.602	101.514	39.3568	-0.426989	2.67087	1.05974	0.598246	4.49049e-09	0.064119	Product: conserved hypothetical protein; encoded by transcript AFUB_001440A
AFUB_016560	6.17671	14.3783	0.461898	0.481676	-1.23645	3.36408	-0.328353	0.0828895	4.58698e-09	0.772569	Product: TfdA family taurine dioxygenase, putative; encoded by transcript AFUB_016560A
AFUB_034120	27.6019	14.7687	4.84421	2.56233	0.752886	2.4238	0.742681	0.210499	5.20265e-09	0.199325	Product: adenosine deaminase family protein; encoded by transcript AFUB_034120A
AFUB_022270	50.2784	32.574	16.2431	2.87901	0.466428	1.68325	1.99888	0.285354	5.53985e-09	5.58591e-11	Product: conserved hypothetical protein; encoded by transcript AFUB_022270A
AFUB_067190	6.34553	0.582316	1.30711	0.401202	3.14464	2.247	1.32874	6.00671e-14	5.86002e-09	0.0129132	Product: conserved hypothetical protein; encoded by transcript AFUB_067190A
AFUB_095240	89.7756	861.205	26.9974	51.7502	-3.33086	1.74986	-1.13727	2.51005e-30	6.97601e-09	0.000618926	Product: MFS monosaccharide transporter, putative; encoded by transcript AFUB_095240A
AFUB_027570	48.9522	42.1382	16.1846	26.344	0.113681	1.68806	-0.962706	0.85656	7.94321e-09	0.00383645	Product: conserved hypothetical protein; encoded by transcript AFUB_027570A
AFUB_005440	815.765	629.064	163.502	84.4614	0.224301	2.24519	0.628023	0.776042	9.29608e-09	0.250626	NA
AFUB_096700	27.1726	22.761	0.408918	0.232334	0.0715511	4.77728	0.31529	0.971747	9.85892e-09	0.850805	Product: extracellular arabinanase, putative; encoded by transcript AFUB_096700A
AFUB_051530	1707.59	1350.62	385.413	184.841	0.231168	2.17581	0.765539	0.76033	1.05466e-08	0.123357	Product: 60S ribosomal protein L4, putative; encoded by transcript AFUB_051530A
AFUB_036400	27.7044	6.14728	6.88239	3.31084	2.00723	2.04131	0.643546	5.81648e-08	1.15956e-08	0.204445	Product: nucleoside-diphosphate-sugar epimerase, putative; encoded by transcript AFUB_036400A
AFUB_083260	68.5288	10.7074	20.7123	0.28541	2.51569	1.75693	5.59727	1.76307e-16	1.16125e-08	2.24788e-50	Product: C2H2 finger domain protein, putative; encoded by transcript AFUB_083260A
AFUB_090760	2.37228	30.7828	0.336259	0.600424	-3.31191	3.32854	-1.70606	1.2512e-13	1.21025e-08	0.0194993	Product: Defensin domain protein; encoded by transcript AFUB_090760A
AFUB_066440	6.18083	2.82557	0.658703	0.8616	1.41019	3.36773	-0.398644	0.051082	1.22633e-08	0.722006	Product: conserved hypothetical protein; encoded by transcript AFUB_066440A
AFUB_012720	26.8051	9.29611	7.77276	16.403	1.38267	1.82212	-1.31923	6.03518e-05	1.24522e-08	0.000130779	Product: conserved hypothetical protein; encoded by transcript AFUB_012720A
AFUB_000750	78.804	3.43872	10.032	0.13033	4.14583	2.89121	5.01198	2.9956e-16	1.35994e-08	1.07567e-17	Product: toxin biosynthesis protein Tri7-like , putative; encoded by transcript AFUB_000750A
AFUB_068740	492.847	140.899	202.786	8.79164	1.62486	1.33166	4.15778	6.55168e-12	1.7285e-08	2.5627e-72	Product: glycerol dehydrogenase (GldB), putative; encoded by transcript AFUB_068740A
AFUB_034370	42.0649	31.6737	15.6237	16.1276	0.289672	1.47664	-0.250571	0.511696	1.7285e-08	0.559255	Product: conserved hypothetical protein; encoded by transcript AFUB_034370A
AFUB_076690	194.196	119.418	33.2516	12.2718	0.554632	2.51273	1.0382	0.450981	2.01191e-08	0.0629844	Product: ATP citrate lyase, subunit 1, putative; encoded by transcript AFUB_076690A
AFUB_004870	5784.19	4906.76	1388.3	655.202	0.0973469	2.06047	0.801568	0.90548	2.29376e-08	0.0864832	Product: Ribosomal L18ae protein family; encoded by transcript AFUB_004870A
AFUB_088000	18.2727	34.4886	2.70592	1.5458	-1.01325	2.74009	0.433883	0.130088	2.49203e-08	0.60786	Product: opsin, putative; encoded by transcript AFUB_088000A
AFUB_002210	7.20109	33.6538	1.5028	4.31986	-2.24221	2.02257	-1.30953	4.55046e-12	2.52734e-08	0.00151569	NA
AFUB_056430	120.253	43.712	45.2831	13.5581	1.36947	1.49612	1.39165	9.78225e-07	2.61536e-08	6.42451e-07	Product: D-arabinitol dehydrogenase ArbD, putative; encoded by transcript AFUB_056430A
AFUB_038430	4461.83	3819.44	1213.09	556.038	0.110169	1.92762	0.829645	0.883893	2.78575e-08	0.052223	Product: 40S ribosomal protein S7e; encoded by transcript AFUB_038430A
AFUB_007590	19.2279	17.1175	4.93037	7.323	-0.0315599	1.78817	-0.73333	0.967759	2.90711e-08	0.073765	Product: DSBA-like thioredoxin domain protein; encoded by transcript AFUB_007590A
AFUB_042000	75.4059	47.2814	25.1119	8.06231	0.558025	1.68038	1.19657	0.19936	2.91444e-08	0.000425187	Product: WSC domain protein, putative; encoded by transcript AFUB_042000A
AFUB_020100	1431.37	1768.68	424.956	186.543	-0.519351	2.04516	0.896761	0.370363	3.05129e-08	0.0476414	Product: ribosomal protein L34 protein, putative; encoded by transcript AFUB_020100A
AFUB_065340	264.689	412.79	62.5824	11.7834	-0.719195	2.08714	1.9818	0.182941	3.42162e-08	4.22891e-07	Product: zinc-containing alcohol dehydrogenase, putative; encoded by transcript AFUB_065340A
AFUB_004660	4064.3	3430.24	1030.34	501.613	0.144867	2.01769	0.768158	0.854368	3.8915e-08	0.10331	Product: 40S ribosomal protein S8e; encoded by transcript AFUB_004660A
AFUB_038210	1022.99	962.681	287.919	136.861	0.0238759	1.93342	0.658906	0.977319	3.91604e-08	0.158988	Product: telomere and ribosome associated protein Stm1, putative; encoded by transcript AFUB_038210A
AFUB_016240	49.587	52.326	13.4517	24.8674	-0.162582	1.94404	-1.19469	0.826152	3.99163e-08	0.00259813	Product: sphinganine hydroxylase Sur2, putative; encoded by transcript AFUB_016240A
AFUB_045970	82.7665	62.9653	33.2621	14.333	0.276279	1.42457	0.725241	0.526866	4.04312e-08	0.0238442	NA
AFUB_000830	795.281	192.196	202.42	1.49219	1.88294	2.03291	6.47154	9.96812e-07	4.13767e-08	3.5279e-71	Product: adenylate-forming enzyme, putative; encoded by transcript AFUB_000830A similar to adenylate-forming enzyme AfeA (GI:34558504) [Emericella nidulans]
AFUB_021520	12.0169	9.72612	4.19622	3.23571	0.0580538	1.56047	0.0478266	0.928956	4.30035e-08	0.941639	Product: D-3-phosphoglycerate dehydrogenase; encoded by transcript AFUB_021520A
AFUB_064370	15.9543	5.38861	4.45993	1.5616	1.42505	1.86538	1.18312	0.000106804	4.46699e-08	0.00319491	Product: cAMP-mediated signaling protein Sok1, putative; encoded by transcript AFUB_064370A
AFUB_016640	7685.39	2987.23	159.676	33.5318	1.00159	4.64309	1.37746	0.476716	4.50096e-08	0.241012	Product: conidial hydrophobin RodB; encoded by transcript AFUB_016640A
AFUB_056770	2772.11	1746.68	900.203	427.352	0.562895	1.69775	0.740105	0.210499	4.64984e-08	0.0528613	Product: transaldolase; encoded by transcript AFUB_056770A
AFUB_010960	43.0667	15.1264	9.4443	4.25934	1.16998	1.50232	0.475791	7.78957e-05	4.77103e-08	0.213309	Product: 2,4-dihydroxyhept-2-ene-1,7-dioic acid aldolase; encoded by transcript AFUB_010960A
AFUB_053920	369.148	196.815	121.376	104.62	0.748605	1.62015	-0.0353056	0.0500564	4.83341e-08	0.958923	Product: adenosine kinase, putative; encoded by transcript AFUB_053920A
AFUB_011180	12.115	19.0603	2.01513	1.59971	-0.729151	2.42127	0.0795377	0.253335	5.72255e-08	0.938556	Product: conserved hypothetical protein; encoded by transcript AFUB_011180A
AFUB_094530	88.2726	75.6927	34.0682	35.9085	0.126481	1.442	-0.33765	0.821921	8.27075e-08	0.401598	Product: oxidoreductase (Msc7), putative; encoded by transcript AFUB_094530A
AFUB_086350	29.3882	2.33049	5.71958	0.10642	3.38482	2.34632	4.60089	1.15327e-14	8.43552e-08	3.78014e-18	Product: cytochrome P450 monooxygenase, putative; encoded by transcript AFUB_086350A
AFUB_051010	35.4661	78.2692	9.54325	16.6229	-1.21784	1.88834	-1.02564	0.00223826	8.74513e-08	0.012265	Product: glycogen synthase Gsy1, putative; encoded by transcript AFUB_051010A
AFUB_092600	12.8066	2.97129	3.71474	1.90997	1.86793	1.8196	0.572039	9.83214e-08	9.2924e-08	0.23092	Product: LipA and NB-ARC domain protein; encoded by transcript AFUB_092600A
AFUB_014580	3376.77	5373.89	849.732	376.108	-0.803016	2.00059	0.893222	0.120029	1.05328e-07	0.0530756	Product: 40S ribosomal protein S5, putative; encoded by transcript AFUB_014580A
AFUB_076320	142.036	50.7035	52.147	22.1383	1.33548	1.49321	0.983953	6.00291e-06	1.1005e-07	0.00173135	Product: aldehyde reductase (AKR1), putative; encoded by transcript AFUB_076320A
AFUB_007440	17.2417	14.4008	6.63145	3.69127	0.142222	1.45586	0.550021	0.796793	1.11451e-07	0.138949	Product: tRNA-specific adenosine-34 deaminase subunit Tad3, putative; encoded by transcript AFUB_007440A
AFUB_006720	3495.62	5136.51	842.596	385.791	-0.728448	2.00952	0.944908	0.174921	1.11613e-07	0.0390212	Product: 60S ribosomal protein L27e; encoded by transcript AFUB_006720A
AFUB_072030	1.84199	0.242446	0.0771851	0.0353365	2.53036	4.04571	0.480486	0.00220821	1.19519e-07	0.755617	Product: squalene-hopene-cyclase, putative; encoded by transcript AFUB_072030A
AFUB_094830	4.58986	0.849895	0.552679	0.101481	2.21594	2.70612	1.93398	4.69103e-05	1.25476e-07	0.00434748	Product: conserved hypothetical protein; encoded by transcript AFUB_094830A
AFUB_025910	2458.18	4080.73	706.226	307.202	-0.499519	1.99708	0.848729	0.410109	1.27196e-07	0.0719217	Product: 60S acidic ribosomal protein P2/allergen Asp F 8; encoded by transcript AFUB_025910A
AFUB_057860	22.1652	2.94905	7.01657	3.64122	2.75262	1.70371	0.663416	3.69137e-17	1.4724e-07	0.126893	Product: oxidoreductase, acting on the CH-OH group of donors, NAD or NADP as acceptor; encoded by transcript AFUB_057860A
AFUB_086310	49.7623	9.46137	1.08036	0.10522	1.92027	4.48953	1.71906	0.0908615	1.48698e-07	0.135513	Product: phytanoyl-CoA dioxygenase family protein; encoded by transcript AFUB_086310A
AFUB_069760	228.857	99.8081	75.8592	71.9792	1.0348	1.66902	-0.227532	0.00519247	1.72534e-07	0.678697	Product: calnexin; encoded by transcript AFUB_069760A
AFUB_047790	7.98892	24.5823	1.1593	2.59614	-1.63989	2.68583	-1.31744	0.00459006	1.86085e-07	0.0349601	Product: conserved hypothetical protein; encoded by transcript AFUB_047790A
AFUB_085830	16.3283	10.2752	4.02529	0.806501	0.490059	2.00618	1.76997	0.428151	2.22373e-07	5.72719e-05	Product: cytochrome P450, putative; encoded by transcript AFUB_085830A
AFUB_028940	9.3138	22.496	3.3171	10.4694	-1.36274	1.55408	-1.89157	7.03506e-06	2.23499e-07	2.19189e-10	Product: conserved hypothetical protein; encoded by transcript AFUB_028940A
AFUB_085990	73.1703	0.552776	1.62826	0.313168	5.52765	4.48678	1.29016	2.92981e-10	2.24872e-07	0.304748	Product: translation elongation factor eEF-1, gamma subunit, putative; encoded by transcript AFUB_085990A
AFUB_038380	23.0779	34.2538	2.98202	1.69342	-0.586787	2.64653	0.416032	0.486893	2.46827e-07	0.632067	Product: acetate kinase, putative; encoded by transcript AFUB_038380A
AFUB_003560	73.7429	89.4992	13.329	19.4111	-0.342561	2.44386	-0.77327	0.701514	2.94485e-07	0.237754	Product: c-14 sterol reductase; encoded by transcript AFUB_003560A
AFUB_049420	3.67651	3.73602	0.634743	0.460863	0.0916474	2.54006	0.149312	0.934927	3.19514e-07	0.890479	Product: MFS multidrug transporter, putative; encoded by transcript AFUB_049420A
AFUB_013900	42.0096	20.8545	14.9042	8.83836	0.714707	1.28804	0.345522	0.0197678	3.52325e-07	0.359273	Product: 2-deoxy-D-gluconate 3-dehydrogenase, putative; encoded by transcript AFUB_013900A
AFUB_024310	106.02	89.3948	31.0325	24.6075	0.141752	1.7985	0.107417	0.851171	3.52325e-07	0.881629	Product: orotidine 5'-phosphate decarboxylase PyrG; encoded by transcript AFUB_024310A identical to PYRG protein; orotidine-5'-monophosphate decarboxylase (GI:3929346) [Aspergillus fumigatus] PMID: 8926121
AFUB_017390	3.111	2.84399	0.377637	0.293013	0.0938195	2.99394	-0.355415	0.94265	3.52608e-07	0.749553	Product: beta-alanine synthase, putative; encoded by transcript AFUB_017390A
AFUB_024000	225.039	203.714	66.4169	21.3358	-0.286017	1.3599	0.852429	0.524919	3.55888e-07	0.00460248	NA
AFUB_023990	2554.12	2443.47	974.305	510.697	-0.0628401	1.46607	0.683477	0.924493	3.5682e-07	0.0517126	Product: 60S ribosomal protein L19; encoded by transcript AFUB_023990A
AFUB_086340	102.076	6.94035	18.7091	0.138568	3.58369	2.45557	5.68853	6.00671e-14	3.64521e-07	8.92631e-25	Product: O-methyltransferase, putative; encoded by transcript AFUB_086340A
AFUB_077830	15.7987	4.92305	5.42742	0.741759	1.57046	1.61611	2.83921	2.13195e-06	3.65548e-07	3.50608e-14	Product: glycosyl hydrolase family protein; encoded by transcript AFUB_077830A
AFUB_020260	126.415	39.2347	9.75493	0	1.52244	2.94348	4.27651	0.0351866	3.74161e-07	2.86186e-12	Product: conserved hypothetical protein; encoded by transcript AFUB_020260A
AFUB_070550	46.0977	8.47729	10.5057	10.224	2.23155	2.14866	-0.255513	2.55764e-07	3.79077e-07	0.733004	Product: PE repeat family protein; encoded by transcript AFUB_070550A
AFUB_007150	5930.61	8005.97	1954.45	983.076	-0.628588	1.64122	0.752474	0.165821	3.82e-07	0.0577535	Product: 40S ribosomal protein S26; encoded by transcript AFUB_007150A
AFUB_091900	17.1424	26.0494	4.94431	6.42474	-0.698084	1.80983	-0.59571	0.156563	4.14095e-07	0.225262	Product: sodium/phosphate symporter, putative; encoded by transcript AFUB_091900A similar to SP:P15710: phosphate-repressible phosphate permease [Neurospora crassa]
AFUB_096790	16.7276	56.5724	2.9577	6.42903	-1.84618	2.36437	-1.35952	0.000193558	4.78627e-07	0.0125445	Product: conserved hypothetical protein; encoded by transcript AFUB_096790A
AFUB_068840	122.933	123.359	53.6655	41.7829	-0.115241	1.37257	0.05257	0.84169	5.14434e-07	0.927241	Product: glyoxylate reductase; encoded by transcript AFUB_068840A
AFUB_037000	12.338	19.2068	4.47102	4.537	-0.777839	1.84953	-0.348573	0.117249	5.3055e-07	0.560144	Product: C6 transcription factor, putative; encoded by transcript AFUB_037000A
AFUB_084900	338.731	605.303	80.2923	32.3476	-0.941702	2.04161	0.858921	0.0810115	6.63152e-07	0.103162	Product: conserved hypothetical protein; encoded by transcript AFUB_084900A
AFUB_086020	192.034	0.345372	1.58762	0.166043	5.73578	5.00065	1.07569	1.66287e-08	6.84522e-07	0.493023	Product: methyltransferase SirN-like, putative; encoded by transcript AFUB_086020A
AFUB_090870	3321.07	2812.93	899.452	416.404	0.116267	1.90659	0.835397	0.887607	6.93205e-07	0.081371	Product: 40S ribosomal protein S13; encoded by transcript AFUB_090870A
AFUB_060150	24.139	32.5729	7.27008	6.75753	-0.539529	1.77449	-0.0682133	0.31301	7.10333e-07	0.929061	Product: short chain dehydrogenase/reductase family; encoded by transcript AFUB_060150A
AFUB_086370	73.8403	13.4268	12.4297	0.0747095	2.21132	2.54851	4.9676	5.13375e-05	7.41665e-07	3.03884e-14	Product: conserved hypothetical protein; encoded by transcript AFUB_086370A
-	5.95438	0.71596	1.40782	0.103904	2.79024	2.1379	2.1522	8.04898e-10	8.15182e-07	0.00015023	NA
AFUB_035260	4.33398	0.805456	1.44192	0.670816	2.30851	1.74395	0.764175	2.19684e-10	8.45609e-07	0.113552	Product: DUF1212 domain membrane protein Prm10, putative; encoded by transcript AFUB_035260A
AFUB_003340	22.3175	10.447	8.42762	0.296368	1.15424	1.79066	3.21048	0.00549627	8.50419e-07	1.79329e-09	Product: hypothetical protein; encoded by transcript AFUB_003340A
AFUB_037050	27.5874	22.2364	7.0231	3.51532	0.221894	1.90012	0.441838	0.772994	1.05274e-06	0.46032	Product: conserved hypothetical protein; encoded by transcript AFUB_037050A
AFUB_072050	2.22335	0.509688	0.200008	0.0921694	1.89391	3.10634	0.790622	0.00767148	1.05314e-06	0.49097	Product: cytochrome P450 monooxygenase, putative; encoded by transcript AFUB_072050A
AFUB_070930	8.52339	1.74523	2.04354	0.585779	1.89017	1.96151	2.00744	7.40675e-06	1.05453e-06	5.08074e-05	Product: short chain dehydrogenase/reductase family protein; encoded by transcript AFUB_070930A
AFUB_068160	9.32645	7.66448	3.24299	4.68605	0.204027	1.76429	-0.932274	0.772557	1.19994e-06	0.0327708	Product: conserved hypothetical protein; encoded by transcript AFUB_068160A
AFUB_015200	47.0678	16.3008	16.0185	10.2321	1.34843	1.56814	0.315959	9.23492e-05	1.29141e-06	0.542832	Product: laccase TilA, putative; encoded by transcript AFUB_015200A
AFUB_005670	114.046	72.6259	50.9985	40.1306	0.536141	1.24817	0.0530556	0.127401	1.31311e-06	0.920524	Product: disulfide isomerase, putative; encoded by transcript AFUB_005670A
AFUB_001750	1695.09	1489.87	437.119	180.764	0.0875089	1.9937	0.950783	0.926794	1.32031e-06	0.0590275	Product: cytosolic large ribosomal subunit protein L7A; encoded by transcript AFUB_001750A
AFUB_043030	70.8695	5.24245	18.1093	5.74998	3.44294	2.00721	1.27463	1.53966e-17	1.32996e-06	0.00691617	Product: glyoxalase family protein; encoded by transcript AFUB_043030A
AFUB_099590	479.264	333.819	133.431	137.411	0.428903	1.92461	-0.320516	0.518909	1.3582e-06	0.627197	Product: HLH DNA binding domain protein, putative; encoded by transcript AFUB_099590A
AFUB_083570	503.428	500.3	235.788	163.546	-0.0900238	1.18713	0.217204	0.86489	1.36069e-06	0.585862	Product: acetyl-CoA acetyltransferase, putative; encoded by transcript AFUB_083570A
AFUB_073220	16.0808	5.01919	4.66847	3.39001	1.43715	1.66482	0.259307	9.14251e-05	1.3608e-06	0.66056	Product: purine-cytosine permease, putative; encoded by transcript AFUB_073220A
AFUB_050130	51.3371	3.72466	13.2518	0.273192	3.42947	1.89029	4.96574	3.19186e-19	1.44972e-06	4.47492e-30	Product: geranylgeranyl pyrophosphate synthase, putative; encoded by transcript AFUB_050130A
AFUB_004430	4500.83	6961.4	1248.03	1035.18	-0.778753	1.83536	0.000756742	0.140235	1.79563e-06	0.999549	Product: Eukaryotic translation initiation factor eIF-5A; encoded by transcript AFUB_004430A
AFUB_077440	243.207	509.814	77.5961	282.739	-1.15548	1.70099	-2.08604	0.00457444	1.83845e-06	3.84327e-09	Product: aldehyde dehydrogenase AldA, putative; encoded by transcript AFUB_077440A
AFUB_071170	29.4886	23.266	10.002	2.74491	0.253889	1.59959	1.57786	0.6801	1.89033e-06	8.15435e-06	Product: Hsp70 family protein; encoded by transcript AFUB_071170A
AFUB_025090	2430.32	2026.71	700.541	364.005	0.220249	1.90093	0.659692	0.782335	1.98682e-06	0.222124	Product: 60S ribosomal protein L10; encoded by transcript AFUB_025090A
AFUB_092360	2.82755	4.75877	0.284155	0.558223	-0.851264	3.08456	-1.00976	0.330398	2.08867e-06	0.29355	Product: hypothetical protein; encoded by transcript AFUB_092360A
AFUB_062190	7.40847	7.18194	1.87424	3.41909	-0.0854896	2.01523	-1.12403	0.9286	2.15881e-06	0.026141	Product: beta-lactamase, putative; encoded by transcript AFUB_062190A
AFUB_078720	826.208	847.632	219.632	70.0989	-0.648086	1.64532	0.976046	0.185447	2.20841e-06	0.0147144	Product: 40S ribosomal protein S29, putative; encoded by transcript AFUB_078720A
AFUB_013150	3.46798	1.99318	0.780604	1.09322	0.598951	1.83944	-0.552853	0.288528	2.28259e-06	0.334123	Product: phenol 2-monooxygenase, putative; encoded by transcript AFUB_013150A
AFUB_003520	6151.97	8737.72	1696.21	762.992	-0.597317	1.80685	0.787353	0.297603	2.58106e-06	0.105976	Product: 60S ribosomal protein L29, putative; encoded by transcript AFUB_003520A
AFUB_086060	12.3524	0.0413449	0.197583	0	5.58202	4.60996	1.58869	2.21824e-08	2.76543e-06	0.250039	Product: cytochrome P450 oxidoreductase OrdA-like, putative; encoded by transcript AFUB_086060A
AFUB_012990	752.54	426.225	251.993	155.598	0.685543	1.61426	0.402366	0.14832	2.80983e-06	0.435509	Product: transketolase TktA; encoded by transcript AFUB_012990A
AFUB_042320	35.8191	260.376	11.0961	33.6328	-2.75671	1.21791	-1.36229	2.02815e-29	2.9354e-06	1.97629e-07	Product: MFS sugar transporter, putative; encoded by transcript AFUB_042320A
AFUB_050990	6.38556	6.56822	2.87906	2.88117	-0.0538258	1.35368	-0.388157	0.934927	3.01053e-06	0.365187	Product: conserved hypothetical protein; encoded by transcript AFUB_050990A
AFUB_052010	7999.24	7366.18	2524.77	1401.77	-0.0235669	1.69543	0.58338	0.977862	3.07002e-06	0.236742	Product: nucleoside diphosphate kinase; encoded by transcript AFUB_052010A
AFUB_003830	119.493	150.743	47.6745	33.3361	-0.475035	1.41016	0.163864	0.28952	3.35664e-06	0.765618	Product: adenylate kinase 2; encoded by transcript AFUB_003830A
AFUB_101460	164.05	101.929	63.7368	33.642	0.541967	1.38405	0.640107	0.199234	3.52395e-06	0.0844645	Product: 6-phosphofructokinase alpha subunit; encoded by transcript AFUB_101460A
AFUB_031510	28.7865	52.2832	6.69398	6.19934	-0.929328	2.12185	-0.13633	0.133156	3.67463e-06	0.884334	Product: phytanoyl-CoA dioxygenase family protein; encoded by transcript AFUB_031510A
AFUB_095890	16990.9	19179.7	5124.65	3081.86	-0.513609	1.5928	0.502911	0.32419	3.69782e-06	0.295464	Product: ribosomal S30/ubiquitin fusion; encoded by transcript AFUB_095890A
AFUB_036650	39.9089	47.5864	10.0196	18.33	-0.51946	1.87164	-1.12567	0.414759	3.97069e-06	0.0160791	Product: conserved hypothetical protein; encoded by transcript AFUB_036650A
AFUB_060450	56.3751	52.5462	21.6251	38.6982	0.00640735	1.43482	-1.07639	0.992504	4.12281e-06	0.00150399	Product: Kelch repeat protein; encoded by transcript AFUB_060450A
AFUB_062460	4.78018	14.0383	1.25835	2.8916	-1.60967	1.88796	-1.36118	0.000156756	4.5463e-06	0.00277988	Product: phosphoenolpyruvate synthase, putative; encoded by transcript AFUB_062460A
AFUB_004020	774.989	683.645	189.145	147.795	0.049137	2.05665	0.0693123	0.963746	4.57169e-06	0.944344	Product: conserved hypothetical protein; encoded by transcript AFUB_004020A
AFUB_044440	3.61047	2.66015	0.760132	1.03128	0.294772	2.19489	-0.629018	0.729234	4.62708e-06	0.391557	Product: D-aminopeptidase, putative; encoded by transcript AFUB_044440A
AFUB_016590	3.34538	3.17416	1.36011	1.58739	-0.036343	1.36025	-0.49338	0.957769	5.1474e-06	0.220804	Product: nonribosomal peptide synthase SidC; encoded by transcript AFUB_016590A
AFUB_036980	35.35	25.8119	7.32943	0.419799	0.33059	2.27419	3.47967	0.725389	5.29133e-06	5.58037e-12	Product: small oligopeptide transporter, OPT family; encoded by transcript AFUB_036980A
AFUB_070840	7.1983	7.87979	2.12577	1.42993	-0.252543	1.77171	0.206471	0.724051	5.44968e-06	0.779429	Product: CRAL/TRIO domain protein; encoded by transcript AFUB_070840A
AFUB_015780	3.85357	2.13173	1.10606	0.88377	0.807281	1.7638	-0.0104295	0.119252	5.99379e-06	0.991603	Product: ABC ATPase, putative; encoded by transcript AFUB_015780A
AFUB_039810	846.801	728.847	289.171	254.522	0.0951619	1.59401	-0.0833946	0.901066	7.34502e-06	0.908087	Product: serine hydroxymethyltransferase, putative; encoded by transcript AFUB_039810A
AFUB_055720	30.3259	29.1014	10.7061	8.65647	-0.0715298	1.51725	0.0249487	0.925993	7.47473e-06	0.974702	Product: conserved hypothetical protein; encoded by transcript AFUB_055720A
AFUB_037060	68.4838	43.2096	10.0582	2.78905	0.516112	2.59616	1.3704	0.60831	7.51922e-06	0.0493972	Product: fatty acid oxygenase PpoC, putative; encoded by transcript AFUB_037060A
AFUB_031970	45.7946	14.5841	10.4234	9.05401	1.45661	1.44608	-0.0297947	1.38957e-05	7.75069e-06	0.967444	Product: dihydroxy acid dehydratase, putative; encoded by transcript AFUB_031970A
AFUB_083820	143.042	114.361	53.2325	33.0639	0.170441	1.38992	0.418077	0.78156	8.23499e-06	0.352968	Product: cytidine deaminase, putative; encoded by transcript AFUB_083820A
AFUB_091700	2.72858	8.15562	0.662403	0.249225	-1.61221	1.94068	0.856884	0.000147257	8.3546e-06	0.199913	Product: transmembrane transporter, putative; encoded by transcript AFUB_091700A
AFUB_098550	1089.58	876.556	307.605	168.115	0.190259	1.83743	0.558563	0.822835	9.36698e-06	0.34403	Product: 60S ribosome protein L13, putative; encoded by transcript AFUB_098550A
AFUB_016230	1620.87	2265.05	502.665	376.846	-0.608279	1.71225	0.0935701	0.288528	1.04493e-05	0.905383	Product: TCTP family protein; encoded by transcript AFUB_016230A
AFUB_018980	115.981	135.146	39.5205	47.0654	-0.32548	1.54711	-0.481186	0.590569	1.09033e-05	0.33464	Product: ubiquinone biosynthesis protein Coq7, putative; encoded by transcript AFUB_018980A
AFUB_051830	138.194	142.778	25.4965	19.6642	-0.526164	1.96043	-0.40095	0.462823	1.12235e-05	0.573598	Product: hypothetical protein; encoded by transcript AFUB_051830A
AFUB_004060	26.7195	23.2612	12.2702	12.1227	0.102237	1.18629	-0.266711	0.856734	1.14675e-05	0.529031	Product: conserved hypothetical protein; encoded by transcript AFUB_004060A
AFUB_048890	0.719625	11.9699	0.141992	19.6955	-4.07672	2.09267	-6.97678	1.12099e-33	1.18688e-05	4.90149e-64	Product: C6 finger domain protein, putative; encoded by transcript AFUB_048890A
AFUB_054730	39.2957	17.6298	8.95264	2.11462	0.978712	1.99833	1.54769	0.106162	1.26387e-05	0.00263972	Product: nucleoside-diphosphate-sugar epimerase, putative; encoded by transcript AFUB_054730A
AFUB_062530	303.841	17.0601	59.9704	0.148497	3.79604	2.34176	7.14038	3.72903e-13	1.35963e-05	1.16225e-32	Product: conserved hypothetical protein; encoded by transcript AFUB_062530A
AFUB_069520	11.3442	20.0999	4.18635	2.26598	-0.917929	1.48964	0.611326	0.0246008	1.36501e-05	0.182054	Product: conserved hypothetical protein; encoded by transcript AFUB_069520A
AFUB_008450	148.441	369.844	39.5095	117.653	-1.46392	1.84038	-1.97107	0.00183301	1.60051e-05	5.40661e-06	Product: conserved hypothetical protein; encoded by transcript AFUB_008450A
AFUB_071930	24.5519	3.98916	6.19927	0.522946	2.45551	2.09158	2.82229	6.31954e-07	1.60457e-05	1.24493e-07	Product: hypothetical protein; encoded by transcript AFUB_071930A
AFUB_032490	422.79	381.178	201.853	73.2052	0.060506	1.17553	1.14147	0.921634	1.66193e-05	5.41404e-05	Product: curved DNA-binding protein (42 kDa protein); encoded by transcript AFUB_032490A
AFUB_015790	42.615	118.681	2.64296	0.967614	-1.51345	2.79313	1.03786	0.0540905	1.79676e-05	0.290586	Product: conserved hypothetical protein; encoded by transcript AFUB_015790A
AFUB_101140	16.3837	1.471	4.56744	0.680845	3.16158	1.4389	1.71931	6.9071e-21	1.83285e-05	2.24159e-06	Product: monooxygenase, putative; encoded by transcript AFUB_101140A
AFUB_036950	25.6427	7.4481	9.93073	0.526646	1.63817	1.40208	3.80377	9.00179e-07	1.97354e-05	2.11337e-25	Product: conserved hypothetical protein; encoded by transcript AFUB_036950A
AFUB_000430	29.9034	21.4215	10.7345	18.8318	0.32285	1.49153	-1.0353	0.590569	2.05386e-05	0.00807341	Product: conserved hypothetical protein; encoded by transcript AFUB_000430A
AFUB_070900	3.97853	1.81384	0.597247	0.598881	0.817547	2.72498	-0.334626	0.368062	2.05692e-05	0.787913	Product: conserved hypothetical protein; encoded by transcript AFUB_070900A
AFUB_094880	47.6812	87.6913	7.77253	18.9023	-0.795682	1.88182	-1.39235	0.198156	2.40674e-05	0.00449401	Product: conserved hypothetical protein; encoded by transcript AFUB_094880A
AFUB_026900	172.807	202.474	87.7133	98.3238	-0.239995	1.14851	-0.4159	0.60831	2.45144e-05	0.260956	Product: 50S ribosomal protein L4; encoded by transcript AFUB_026900A
AFUB_068720	8.77507	7.43892	3.82136	3.42803	0.079619	1.33052	-0.270597	0.90548	2.63393e-05	0.604801	Product: oxidoreductase, zinc-binding dehydrogenase family superfamily; encoded by transcript AFUB_068720A
AFUB_082930	13.6805	5.06424	5.65358	2.34363	1.29945	1.35573	1.0132	0.000139499	2.66285e-05	0.00687015	Product: integral membrane protein; encoded by transcript AFUB_082930A
AFUB_016850	8.2629	9.20686	2.81158	5.44851	-0.260167	1.57398	-1.21041	0.700783	2.69205e-05	0.00313245	Product: glucokinase regulator family protein, putative; encoded by transcript AFUB_016850A
AFUB_086050	9.4523	0	0.110437	0	4.78992	4.42786	0.361277	9.20964e-06	2.72995e-05	0.859509	Product: integral membrane protein; encoded by transcript AFUB_086050A
AFUB_095620	25.6212	24.0729	9.7248	22.3293	-0.0302591	1.47424	-1.46472	0.970974	2.79503e-05	5.39631e-05	Product: C2H2 finger domain protein, putative; encoded by transcript AFUB_095620A
AFUB_016840	5.16498	6.97147	1.72095	4.49235	-0.388406	1.66788	-1.60524	0.547266	2.8099e-05	0.000105125	Product: conserved hypothetical protein; encoded by transcript AFUB_016840A
AFUB_091390	96.3914	120.846	32.394	15.3433	-0.437561	1.30718	0.657508	0.35262	2.81207e-05	0.0900347	Product: ribonucleoprotein, putative; encoded by transcript AFUB_091390A
AFUB_029840	38.6471	44.542	18.088	21.7352	-0.30281	1.07995	-0.500771	0.458382	2.8316e-05	0.126738	Product: vacuolar protein sorting protein Vps66, putative; encoded by transcript AFUB_029840A
AFUB_081960	3425.39	6760.79	210.056	528.566	-0.802474	3.42126	-1.18186	0.560369	3.05059e-05	0.296008	Product: conserved hypothetical protein; encoded by transcript AFUB_081960A
AFUB_057420	131.304	86.6978	50.0016	24.7768	0.556349	1.47827	0.681128	0.284072	3.17082e-05	0.132266	Product: esterase, putative; encoded by transcript AFUB_057420A
AFUB_029470	7.15891	33.5834	0.635171	1.26898	-2.0831	3.09803	-1.46931	0.003434	3.26318e-05	0.137626	Product: hypothetical protein; encoded by transcript AFUB_029470A
AFUB_066700	88.3204	58.7464	33.2242	11.0761	0.429201	1.40974	1.05552	0.417168	3.31812e-05	0.00612198	Product: conserved hypothetical protein; encoded by transcript AFUB_066700A
AFUB_051330	23.3182	28.886	8.20372	7.16902	-0.414129	1.54966	-0.122297	0.496571	4.02916e-05	0.870245	Product: isoflavone reductase family protein; encoded by transcript AFUB_051330A
AFUB_034740	473.99	274.931	215.839	200.888	0.657367	1.19271	-0.160396	0.0799537	4.33003e-05	0.753815	Product: Ketol-acid reductoisomerase; encoded by transcript AFUB_034740A
AFUB_083640	780.333	811.77	239.898	142.015	-0.156627	1.74237	0.421652	0.860561	4.44853e-05	0.52182	Product: Hsp70 chaperone (HscA), putative; encoded by transcript AFUB_083640A
AFUB_002910	19.2895	21.0752	7.98138	10.8951	-0.26111	1.25185	-0.625934	0.617045	4.49466e-05	0.101764	Product: MFS sugar transporter, putative; encoded by transcript AFUB_002910A
AFUB_010930	58.359	18.2263	20.9065	6.25993	1.47106	1.49795	1.37886	0.000134123	4.53495e-05	0.000452722	Product: conserved hypothetical protein; encoded by transcript AFUB_010930A
AFUB_074350	20.7467	9.56597	9.00877	4.42002	1.04859	1.26523	0.734165	0.00216083	4.55879e-05	0.0544657	Product: conserved hypothetical protein; encoded by transcript AFUB_074350A
AFUB_088980	10.8126	10.7032	3.14202	4.92569	-0.132728	1.64284	-0.697703	0.874796	4.63254e-05	0.187051	Product: malate dehydrogenase, putative; encoded by transcript AFUB_088980A
AFUB_086330	18.4152	2.11102	2.46765	0.0297136	2.74274	2.69069	4.30711	6.70605e-05	4.63532e-05	1.81852e-08	Product: prenyltransferase FtmPT1; encoded by transcript AFUB_086330A
AFUB_046200	8.32158	0.469938	0.81921	0	3.56929	2.99676	3.11824	3.20432e-06	4.78949e-05	0.00116496	Product: BTB/POZ domain protein; encoded by transcript AFUB_046200A
AFUB_098780	19.4293	6.22676	9.06643	2.70468	1.47703	1.24209	1.34127	1.85428e-06	4.82708e-05	3.25987e-05	Product: MFS transporter, putative; encoded by transcript AFUB_098780A
AFUB_055710	50.4245	20.1274	13.3173	0.659681	1.14449	2.01608	3.71123	0.0723551	5.59146e-05	1.12538e-12	Product: cell wall protein, putative; encoded by transcript AFUB_055710A
AFUB_089260	128.377	162.982	56.0697	50.1842	-0.413837	1.29925	-0.194043	0.408849	6.01565e-05	0.727258	Product: conserved hypothetical protein; encoded by transcript AFUB_089260A
AFUB_072080	2.60119	0.626502	0.431443	0.102254	1.79194	2.52904	1.3175	0.0131243	6.29879e-05	0.159441	Product: transferase family protein; encoded by transcript AFUB_072080A
AFUB_006770	10096.8	8603.53	3266.53	2911.52	0.127666	1.66503	-0.110533	0.88363	6.38017e-05	0.89462	Product: translation elongation factor EF-1 alpha subunit , putative; encoded by transcript AFUB_006770A
AFUB_027470	84.0725	71.4514	44.3585	31.4984	0.123632	1.01605	0.212519	0.806603	6.63745e-05	0.604496	Product: CobW domain protein; encoded by transcript AFUB_027470A
AFUB_101720	14.49	9.03441	5.32629	1.11135	1.0671	1.86511	1.11667	0.0703666	6.72443e-05	0.063078	Product: conserved hypothetical protein; encoded by transcript AFUB_101720A
AFUB_086000	10.5253	0.0347567	0.182556	0	4.75962	4.17055	1.06763	8.00609e-06	6.75197e-05	0.507879	Product: alpha/beta hydrolase, putative; encoded by transcript AFUB_086000A
AFUB_024140	352.331	770.38	106.373	52.5575	-1.06909	1.79	0.868831	0.0584584	7.38147e-05	0.12453	Product: conserved hypothetical protein; encoded by transcript AFUB_024140A
AFUB_083240	93.1038	9.58507	28.3597	2.37559	3.00822	1.75784	3.13025	1.67648e-12	7.56083e-05	1.86619e-13	Product: conserved hypothetical protein; encoded by transcript AFUB_083240A
AFUB_018330	4.51614	3.23426	1.60018	0.859217	0.504101	1.44134	0.470719	0.356481	8.0246e-05	0.370376	Product: serine peptidase, putative; encoded by transcript AFUB_018330A similar to Thymus-specific serine protease precursor (Swiss-Prot:Q9NQE7) [Homo sapiens] PubMed=10527559
AFUB_000190	0.96448	8.7332	0.116911	2.05667	-3.23777	2.27745	-3.45177	1.73372e-14	8.05046e-05	1.81503e-10	Product: C6 finger domain protein, putative; encoded by transcript AFUB_000190A
AFUB_098830	242.567	542.38	81.417	159.916	-1.22216	1.59482	-1.17659	0.0076921	8.07688e-05	0.00842821	Product: conserved hypothetical protein; encoded by transcript AFUB_098830A
AFUB_023230	444.237	287.724	233.987	193.847	0.516166	1.01745	-0.0263259	0.135019	8.35312e-05	0.964155	Product: protein disulfide isomerase Pdi1, putative; encoded by transcript AFUB_023230A
AFUB_037810	389.394	359.362	186.749	119.767	0.0171692	1.13579	0.330384	0.978984	8.40899e-05	0.434676	Product: eukaryotic translation initiation factor 3 subunit EifCe, putative; encoded by transcript AFUB_037810A
AFUB_096330	158.393	128.909	49.6268	30.2679	0.179735	1.54802	0.23954	0.82116	8.833e-05	0.721946	Product: conserved hypothetical protein; encoded by transcript AFUB_096330A
AFUB_061940	13.1332	11.4701	4.7242	7.02652	0.0514499	1.50671	-0.844551	0.953629	8.97225e-05	0.0679758	Product: C6 transcription factor, putative; encoded by transcript AFUB_061940A
AFUB_019890	5.03195	1.58034	1.5817	2.36836	0.160975	1.21469	-1.09032	0.789981	9.917e-05	0.000962715	NA
AFUB_096520	39.4402	59.2415	19.3796	16.4807	-0.663381	1.10673	-0.0347593	0.0606371	9.917e-05	0.956946	Product: MFS transporter, putative; encoded by transcript AFUB_096520A
AFUB_001890	33.403	34.8666	16.9383	12.2187	-0.173511	1.05071	0.178292	0.728097	0.00010631	0.697584	Product: kinesin family protein; encoded by transcript AFUB_001890A
AFUB_049710	10.733	1.3026	3.20183	0.145668	2.89703	1.82407	4.17613	3.48506e-10	0.000110383	6.0587e-16	Product: general amidase, putative; encoded by transcript AFUB_049710A
AFUB_040150	50.4233	95.3737	12.9037	2.66071	-0.858507	1.65432	1.07464	0.130496	0.000113677	0.0306466	Product: epoxide hydrolase, putative; encoded by transcript AFUB_040150A
AFUB_000350	2.76914	3.08852	0.962395	0.989998	-0.230736	1.64488	-0.439729	0.769632	0.000117692	0.512869	Product: amidase family protein; encoded by transcript AFUB_000350A
AFUB_010620	2391.91	2494.19	1046.55	790.265	-0.171012	1.2499	0.132164	0.786923	0.000120548	0.827487	Product: eukaryotic translation elongation factor 1 subunit Eef1-beta, putative; encoded by transcript AFUB_010620A
AFUB_051150	12.9001	4.29305	5.61402	3.58688	1.4195	1.24098	0.382334	1.79738e-05	0.000121292	0.425481	Product: sporulation-specific N-formyltyrosine oxidase Dit2, putative; encoded by transcript AFUB_051150A
AFUB_069830	96.0005	74.7785	40.1245	44.2558	0.250802	1.31197	-0.406227	0.681732	0.000126961	0.410625	Product: ubiquinone biosynthesis monooxgenase (Coq6), putative; encoded by transcript AFUB_069830A
AFUB_094670	5.67848	1.43081	2.22261	1.48727	1.79774	1.39472	0.339328	1.42441e-06	0.000134431	0.566773	Product: very-long-chain acyl-CoA synthetase family protein (CefD1), putative; encoded by transcript AFUB_094670A
AFUB_033350	1.99379	0.219065	0.0898851	0.172863	2.47188	3.24985	-1.14234	0.00955202	0.000136842	0.355373	Product: C4-dicarboxylate transporter/malic acid transport protein, putative; encoded by transcript AFUB_033350A
AFUB_009250	382.423	288.546	156.627	122.366	0.283181	1.34084	0.0632537	0.642718	0.000140016	0.93021	Product: GTP-binding protein YchF; encoded by transcript AFUB_009250A
AFUB_067950	75.7757	18.4066	30.5446	11.4697	1.96149	1.35546	1.03136	4.55245e-08	0.000140375	0.0148618	Product: hypothetical protein; encoded by transcript AFUB_067950A
AFUB_037400	5.02511	24.1921	2.03654	2.24876	-2.31201	1.42234	-0.379081	3.52781e-11	0.000140483	0.509911	Product: galactose-proton symport, putative; encoded by transcript AFUB_037400A
AFUB_074470	8.03462	5.73552	2.53151	10.2376	0.382355	1.72449	-2.23747	0.618114	0.000149512	5.40007e-07	Product: cell wall glucanase, putative; encoded by transcript AFUB_074470A
AFUB_092020	2.26569	2.07614	0.29044	0.0424096	0.115934	2.61753	1.32175	0.937888	0.000154575	0.21314	Product: cell wall organization protein/glutathione transferase (Gto3), putative; encoded by transcript AFUB_092020A
AFUB_072060	2.1819	0.502517	0.054746	0.0297075	1.69371	3.70307	-0.460505	0.188085	0.000161636	0.802077	Product: short chain dehydrogenase, putative; encoded by transcript AFUB_072060A
AFUB_057570	3.77557	24.0668	0.698873	11.0472	-2.40292	2.35539	-3.78632	7.99991e-05	0.000161636	1.65888e-10	Product: GPI anchored protein, putative; encoded by transcript AFUB_057570A
AFUB_072790	82.6788	56.3117	37.712	52.8321	0.429538	1.19898	-0.761605	0.366291	0.000162807	0.0389388	Product: conserved hypothetical protein; encoded by transcript AFUB_072790A
AFUB_013480	117.795	167.266	43.4203	10.8301	-0.63856	1.47596	1.64603	0.248733	0.000163541	4.04033e-05	Product: conserved hypothetical protein; encoded by transcript AFUB_013480A
AFUB_078680	269.463	286.26	101.48	143.78	0.148349	1.44899	-0.367085	0.851417	0.000164535	0.534251	Product: HIT domain protein; encoded by transcript AFUB_078680A
AFUB_085720	146.745	115.145	68.7862	45.5802	0.197324	1.14249	0.271521	0.723199	0.000164546	0.565296	Product: dihydroorotase, homodimeric type; encoded by transcript AFUB_085720A
AFUB_049870	11.6196	3.74498	4.94433	6.6373	1.45163	1.22075	-0.670364	1.24718e-05	0.000170327	0.0919609	Product: cytochrome P450, putative; encoded by transcript AFUB_049870A
AFUB_047020	11.0194	1.02097	3.50925	0.173535	2.92814	1.68345	3.91465	3.59156e-11	0.000192215	1.98997e-14	Product: siderochrome-iron transporter, putative; encoded by transcript AFUB_047020A
AFUB_012040	33.2451	17.4297	16.13	10.3344	0.814382	1.11367	0.330235	0.0198267	0.000196052	0.455418	Product: RNA binding protein Ligatin/Tma64, putative; encoded by transcript AFUB_012040A
AFUB_013040	49.3777	135.418	10.5878	2.97839	-1.32169	2.26932	1.32061	0.0889132	0.000198145	0.0752177	Product: conserved hypothetical protein; encoded by transcript AFUB_013040A
AFUB_038680	24.9322	22.0869	10.214	3.82728	-0.0189001	1.3529	0.981546	0.981803	0.000215314	0.0183307	Product: stress response protein (Ish1), putative; encoded by transcript AFUB_038680A
AFUB_046490	31.0903	17.8471	14.432	13.4504	0.767592	1.25382	-0.261525	0.0724299	0.00022232	0.632067	Product: acyl-CoA dehydrogenase, putative; encoded by transcript AFUB_046490A
AFUB_047260	100.642	7.32989	34.6835	0.470573	3.46654	1.60727	5.49017	4.56493e-17	0.000236863	2.03842e-32	Product: GPI anchored cell wall protein, putative; encoded by transcript AFUB_047260A
AFUB_088770	108.376	87.1441	35.7687	23.4399	0.197132	1.55102	0.331001	0.812124	0.000239034	0.62498	Product: conserved hypothetical protein; encoded by transcript AFUB_088770A
AFUB_069750	180.272	173.428	86.1837	70.1265	-0.121698	1.12533	0.0372976	0.846141	0.000248837	0.956879	Product: class II aldolase/adducin domain protein; encoded by transcript AFUB_069750A
AFUB_039950	5.11087	3.71891	1.80204	0.688022	0.363601	1.56293	0.946169	0.602311	0.000251605	0.112719	Product: aldehyde reductase I (ARI), putative; encoded by transcript AFUB_039950A
AFUB_081850	11.5955	8.76526	4.67973	1.86186	0.269133	1.25893	0.855125	0.644983	0.000251838	0.0472916	Product: conserved hypothetical protein; encoded by transcript AFUB_081850A
AFUB_066160	10.6352	17.1857	4.34346	7.40714	-0.80096	1.364	-1.03418	0.090495	0.000258677	0.0123484	Product: phosphatidate cytidylyltransferase, putative; encoded by transcript AFUB_066160A
AFUB_002410	222.253	171.852	75.4497	37.0444	0.257608	1.58629	0.694351	0.750284	0.000258959	0.220508	Product: eukaryotic translation initiation factor 3 subunit EifCb, putative; encoded by transcript AFUB_002410A
AFUB_071180	63.1993	67.0634	26.1847	11.4416	-0.192723	1.2924	0.897073	0.775314	0.000271297	0.0271578	Product: hypothetical protein; encoded by transcript AFUB_071180A
AFUB_080520	40.5027	47.3401	16.3455	13.6812	-0.306049	1.35239	-0.0811392	0.623463	0.000274889	0.912902	Product: integral membrane protein, putative; encoded by transcript AFUB_080520A
AFUB_036970	9.99822	4.70862	4.29907	2.02808	1.01722	1.7627	1.06142	0.1041	0.00027869	0.0724785	Product: carboxypeptidase Y, putative; encoded by transcript AFUB_036970A
AFUB_006730	21.4562	184.252	6.96176	113.534	-3.04263	1.66742	-4.1144	1.01769e-12	0.000278947	7.84153e-23	Product: pathogenesis associated protein Cap20, putative; encoded by transcript AFUB_006730A
AFUB_025190	79.9157	65.5913	32.3021	40.8865	0.151208	1.53548	-0.50621	0.8617	0.000280214	0.400756	Product: C6 finger domain protein, putative; encoded by transcript AFUB_025190A
AFUB_000410	109.281	81.9438	36.8152	7.00467	0.287092	1.59422	2.00736	0.720349	0.000282528	4.94658e-06	Product: glucooligosaccharide oxidase, putative; encoded by transcript AFUB_000410A
AFUB_013660	196.95	161.356	66.6585	51.2514	0.168535	1.59587	0.0339665	0.851547	0.000286459	0.971902	Product: nuclear segregation protein (Bfr1), putative; encoded by transcript AFUB_013660A
AFUB_059240	20.846	21.7474	8.22063	8.87979	-0.187424	1.38814	-0.353088	0.8015	0.000302902	0.550489	Product: Leucine carboxyl methyltransferase family; encoded by transcript AFUB_059240A
AFUB_021510	10.6216	13.8072	5.10885	3.75925	-0.350559	1.0854	0.12461	0.448537	0.000348112	0.828785	Product: xylosidase/arabinosidase, putative; encoded by transcript AFUB_021510A
AFUB_043420	5.25498	6.56642	0.545894	1.41043	-0.394659	2.37881	-1.10386	0.73423	0.000348453	0.210044	Product: conserved hypothetical protein; encoded by transcript AFUB_043420A
AFUB_086150	40.4457	1.22024	18.4565	0.365004	4.79878	1.21229	4.60395	5.81392e-48	0.000351531	1.76314e-38	Product: C6 finger transcription factor, putative; encoded by transcript AFUB_086150A
AFUB_073410	484.099	268.62	104.448	63.4552	0.693692	1.40916	0.166367	0.198582	0.000360383	0.816008	Product: pyruvate kinase; encoded by transcript AFUB_073410A
AFUB_046060	222.796	14.1329	86.4796	4.58355	3.60785	1.39374	3.73193	1.35465e-23	0.000360706	3.43827e-25	Product: mycelial catalase Cat1; encoded by transcript AFUB_046060A
AFUB_098310	137.142	126.957	68.4954	43.5645	-0.0273131	1.09718	0.230139	0.969787	0.000361894	0.640289	Product: conserved hypothetical protein; encoded by transcript AFUB_098310A
AFUB_044660	6.16343	3.46324	1.52064	0.254933	0.65959	1.96021	2.02686	0.433178	0.000373896	0.00133874	Product: pyridine nucleotide-disulfide oxidoreductase, putative; encoded by transcript AFUB_044660A
AFUB_100760	3.18207	0.374364	0.506591	0.0436638	2.74301	2.28962	1.99253	6.50999e-05	0.000385198	0.0268669	Product: oxidoreductase, 2OG-Fe(II) oxygenase family, putative; encoded by transcript AFUB_100760A
AFUB_010990	118.499	162.236	57.4077	70.3119	-0.576222	1.0935	-0.561401	0.162238	0.000401559	0.145993	Product: ethanolamine kinase, putative; encoded by transcript AFUB_010990A
AFUB_080710	85.1215	358.241	39.7396	112.754	-2.14994	1.25901	-1.90361	1.87832e-10	0.000408527	2.55876e-08	Product: extracellular proline-serine rich protein; encoded by transcript AFUB_080710A
AFUB_095800	85.7377	118.299	22.3524	13.1107	-0.740755	1.96265	0.724799	0.358535	0.000410468	0.36819	Product: conserved hypothetical protein; encoded by transcript AFUB_095800A
AFUB_021670	215.003	142.638	98.4995	107.578	0.46852	1.18656	-0.413641	0.342687	0.000415681	0.380943	Product: ER Hsp70 chaperone BiP, putative; encoded by transcript AFUB_021670A
AFUB_008170	104.803	81.9476	46.1123	25.4341	0.235476	1.25953	0.523192	0.717358	0.000448262	0.273434	Product: glycerol-3-phosphate dehydrogenase, mitochondrial; encoded by transcript AFUB_008170A
AFUB_001500	19.2944	13.2209	7.1571	3.17102	0.362604	1.51958	0.849324	0.617805	0.000456057	0.112987	Product: exo-beta-1,3-glucanase, putative; encoded by transcript AFUB_001500A
AFUB_089310	13.7498	18.73	6.88231	8.79891	-0.541589	1.14248	-0.730707	0.21999	0.000468019	0.0570424	Product: hypothetical protein; encoded by transcript AFUB_089310A
AFUB_002000	167.632	75.5075	69.0006	11.303	0.974202	1.3242	2.18557	0.02928	0.00047621	1.70977e-09	Product: deoxyribodipyrimidine photo-lyase Phr1, putative; encoded by transcript AFUB_002000A
AFUB_087130	8.98242	6.11855	3.49024	5.91955	0.462316	1.47878	-1.06551	0.485954	0.000486405	0.0265867	Product: integral membrane protein; encoded by transcript AFUB_087130A
AFUB_026280	13.0309	3.80337	5.62636	4.06435	1.62736	1.31398	0.169156	2.43026e-05	0.000495367	0.807075	Product: conserved hypothetical protein; encoded by transcript AFUB_026280A similar to SP:Q09702: Negative regulator of differentiation 1; RNA binding protein Nrd1 [Schizosaccharomyces pombe]
AFUB_047460	3.05023	0.449778	0.795567	0.417126	2.40768	1.90528	0.540247	2.7865e-05	0.000507898	0.549451	Product: hypothetical protein; encoded by transcript AFUB_047460A
AFUB_024300	12.3649	19.1097	4.73843	18.0082	-0.738641	1.36079	-2.06217	0.151215	0.000548647	4.46679e-08	Product: MFS allantoate transporter, putative; encoded by transcript AFUB_024300A
AFUB_008280	69.0682	79.826	28.893	14.8067	-0.33527	1.22057	0.560496	0.56032	0.000551081	0.226602	Product: meiotic recombination protein Ski8/Rec14, putative; encoded by transcript AFUB_008280A
AFUB_058820	27.568	3.8579	7.47213	6.75454	2.53822	1.69444	-0.122583	1.34729e-07	0.000573442	0.899174	Product: scramblase family protein; encoded by transcript AFUB_058820A
AFUB_085790	28.699	8.24179	9.93891	3.06342	1.60432	1.56587	1.28077	0.000802598	0.000579144	0.0104473	Product: conserved hypothetical protein; encoded by transcript AFUB_085790A
AFUB_011260	9.02407	5.22777	4.45587	2.55886	0.669498	1.10561	0.484124	0.104443	0.000587124	0.269277	Product: conserved hypothetical protein; encoded by transcript AFUB_011260A
AFUB_008750	269.817	211.63	116.586	81.9682	0.26514	1.30355	0.149948	0.69323	0.000590325	0.829073	Product: eukaryotic translation initiation factor 3 subunit EifCf, putative; encoded by transcript AFUB_008750A
AFUB_019310	87.4505	120.903	43.0799	38.2381	-0.455596	1.17921	-0.0610865	0.369561	0.0006206	0.930251	Product: prefoldin subunit 3, putative; encoded by transcript AFUB_019310A
AFUB_049070	2.98174	5.31354	1.37911	0.625795	-0.933716	1.8825	0.508862	0.187547	0.000643636	0.581173	Product: NPP1 domain protein, putative; encoded by transcript AFUB_049070A
AFUB_066920	262.463	281.993	96.7097	93.1187	-0.200439	1.36073	-0.196513	0.793712	0.000644838	0.776692	Product: hypothetical protein; encoded by transcript AFUB_066920A
AFUB_035480	6.95055	0.210997	0.475359	0.35919	3.07588	3.23539	0.381917	0.00297383	0.000665824	0.838954	Product: GTP cyclohydrolase I, putative; encoded by transcript AFUB_035480A
AFUB_062320	4.37391	7.79629	0.693254	0.369125	-1.12411	1.51924	-0.278755	0.0176477	0.000672676	0.724441	Product: RING finger protein; encoded by transcript AFUB_062320A
AFUB_014090	55.0164	49.6902	27.414	28.4624	0.0642307	1.05835	-0.313702	0.92472	0.000675121	0.49754	Product: mannosidase MsdS; encoded by transcript AFUB_014090A
AFUB_032050	20.4226	28.9808	10.8266	6.75398	-0.57965	1.04312	0.280902	0.150862	0.000701071	0.552536	Product: oxidoreductase family, NAD-binding Rossmann fold protein; encoded by transcript AFUB_032050A
AFUB_083930	8.6651	12.9794	4.13551	2.56153	-0.75895	1.20576	0.373214	0.085783	0.000707894	0.488555	Product: chromate ion transporter, putative; encoded by transcript AFUB_083930A
AFUB_054220	92.7865	227.401	44.2619	41.3242	-1.37361	1.10969	-0.116011	2.91738e-05	0.000729324	0.84815	Product: UPF0187 domain membrane protein; encoded by transcript AFUB_054220A
AFUB_022950	397.393	326.815	202.524	72.8524	0.154535	1.05076	1.16643	0.796036	0.000729324	0.000219777	Product: hexokinase Kxk, putative; encoded by transcript AFUB_022950A
AFUB_020800	8.44068	4.48586	2.12704	2.57166	0.678955	1.85889	-0.50318	0.410286	0.000765884	0.55734	Product: Ctr copper transporter family protein; encoded by transcript AFUB_020800A
AFUB_050140	5.9315	0.528698	2.08882	0.736734	3.11682	1.44661	0.88429	1.40384e-12	0.000785521	0.110175	Product: PHP domain protein; encoded by transcript AFUB_050140A
AFUB_001360	3.66494	2.27146	0.909469	0.687445	0.635298	1.84775	0.238836	0.444416	0.000789189	0.81609	Product: conserved hypothetical protein; encoded by transcript AFUB_001360A
AFUB_051300	33.1013	9.58799	15.7394	3.12474	1.65965	1.15492	2.00492	9.00179e-07	0.000791454	2.76993e-09	Product: conserved hypothetical protein; encoded by transcript AFUB_051300A
AFUB_082600	166.546	155.786	81.6466	127.209	-0.0504887	1.0048	-0.945131	0.939607	0.000791935	0.00269228	Product: conserved hypothetical protein; encoded by transcript AFUB_082600A
AFUB_046970	60.4562	36.5784	32.3927	10.8709	0.627343	1.06022	1.31923	0.126189	0.000792281	4.33889e-05	Product: benzodiazepine receptor family protein; encoded by transcript AFUB_046970A
AFUB_007960	145.32	246.507	46.9976	31.7624	-0.871471	1.54858	0.318662	0.150803	0.000792281	0.668264	Product: zinc knuckle domain protein (Byr3), putative; encoded by transcript AFUB_007960A
AFUB_025210	23.7914	17.294	10.5006	6.00414	0.352245	1.30949	0.312909	0.584502	0.000793976	0.612814	Product: endo-beta-1,6-glucanase, putative; encoded by transcript AFUB_025210A
AFUB_025710	286.713	426.573	120.624	61.2702	-0.624947	1.35293	0.625004	0.272848	0.000824038	0.233723	Product: eukaryotic translation initiation factor 3 subunit EifCg, putative; encoded by transcript AFUB_025710A
AFUB_062540	142.451	15.0617	41.5245	0.148684	2.93616	1.74534	6.9971	3.71678e-09	0.000830824	5.49959e-40	Product: cytochrome P450 oxygenase, putative; encoded by transcript AFUB_062540A
-	124.492	369.668	41.5093	41.1458	-1.6511	1.6075	-0.208492	0.00108406	0.000841174	0.807621	NA
AFUB_013880	25.9997	11.1048	9.71642	4.82658	1.07875	1.44569	0.72694	0.0351866	0.000841726	0.186377	Product: ABC transporter, putative; encoded by transcript AFUB_013880A
AFUB_065350	7.42467	3.7046	3.09319	1.4293	0.812389	1.17767	0.688362	0.0608219	0.000880976	0.119541	Product: raffinose synthase protein Sip1, putative; encoded by transcript AFUB_065350A
AFUB_091650	31.7677	101.445	10.2377	9.44943	-1.72705	1.71299	-0.154696	0.00150171	0.000894081	0.877019	Product: siderochrome-iron transporter (Sit1), putative; encoded by transcript AFUB_091650A
AFUB_028300	7.32441	5.65965	2.66816	5.98593	0.32117	1.52369	-1.33634	0.685754	0.000896367	0.00683029	Product: DUF636 domain protein; encoded by transcript AFUB_028300A
AFUB_096360	9.95226	6.09275	3.92314	0.961658	0.546216	1.31539	1.7501	0.340735	0.000915062	5.79198e-05	Product: haemolysin-III family protein; encoded by transcript AFUB_096360A
AFUB_083110	46.542	48.3882	24.0014	20.5354	-0.19589	1.02441	-0.0437787	0.725389	0.000924135	0.947872	Product: oligosaccharyl transferase subunit (Stt3), putative; encoded by transcript AFUB_083110A
AFUB_013890	24.6643	4.54692	11.1182	2.7443	2.21843	1.19619	1.56114	1.08854e-10	0.000924675	1.90289e-05	Product: metalloreductase, putative; encoded by transcript AFUB_013890A
AFUB_100670	8.90151	32.1762	4.16162	11.0231	-1.91813	1.19475	-1.65703	1.30157e-08	0.000949475	2.31407e-06	Product: MFS maltose transporter, putative; encoded by transcript AFUB_100670A
AFUB_074280	7.95604	25.8733	1.89528	1.07939	-1.63181	1.79172	0.619463	0.00558653	0.000995841	0.434676	Product: conserved hypothetical protein; encoded by transcript AFUB_074280A
AFUB_063750	1079.2	727.878	506.043	156.546	0.420494	1.14999	1.36783	0.428836	0.000995841	9.27049e-05	Product: allergen Asp F7; encoded by transcript AFUB_063750A
AFUB_088690	17.4583	17.6014	8.51117	4.65723	-0.0757804	1.0913	0.539674	0.913787	0.000999718	0.216292	Product: conserved hypothetical protein; encoded by transcript AFUB_088690A
AFUB_057270	20.8317	46.2413	5.64149	15.184	-1.20157	1.90616	-1.63111	0.102154	0.00101757	0.00910547	Product: flavin containing polyamine oxidase, putative; encoded by transcript AFUB_057270A
AFUB_096630	19.4135	1.67563	4.77711	0.935531	3.24083	2.08146	1.78722	2.20087e-07	0.00102078	0.0138469	NA
AFUB_013250	14.7872	10.2685	7.39826	5.55677	0.384968	1.06501	0.180006	0.436122	0.001053	0.746316	Product: cell wall anchored protein, putative; encoded by transcript AFUB_013250A
AFUB_036160	179.277	139.137	93.9365	51.9188	0.254017	1.018	0.558377	0.62553	0.00105934	0.146465	Product: t-complex protein 1, gamma subunit, putative; encoded by transcript AFUB_036160A
AFUB_079000	92.2146	173.002	35.9712	25.0003	-1.01667	1.29796	0.365808	0.0256321	0.00106015	0.547408	Product: hypothetical protein; encoded by transcript AFUB_079000A
AFUB_034310	6.73291	12.9589	2.64603	9.71778	-1.2352	1.23834	-2.0599	0.000918911	0.00111396	5.96734e-09	NA
AFUB_040450	305.522	285.212	159.182	88.2799	-0.0356659	1.00004	0.59403	0.957925	0.00113517	0.109504	Product: eukaryotic translation initiation factor 3 subunit 2i, putative; encoded by transcript AFUB_040450A
AFUB_091540	31.6218	35.5674	14.6494	18.8222	-0.280958	1.13673	-0.603804	0.632863	0.00115279	0.166828	Product: C2H2 finger domain protein, putative; encoded by transcript AFUB_091540A
AFUB_099050	30.3357	30.261	15.6032	34.4637	-0.111542	1.01624	-1.37078	0.859904	0.00115343	7.29529e-06	Product: C6 transcription factor Ctf1A, putative; encoded by transcript AFUB_099050A
AFUB_056780	963.564	1164.3	512.475	420.385	-0.222654	1.08477	-0.0741436	0.708232	0.00116568	0.90837	Product: Cu,Zn superoxide dismutase SOD1; encoded by transcript AFUB_056780A
AFUB_065910	332.265	458.269	145.479	105.233	-0.572603	1.24191	0.153841	0.288718	0.00116594	0.824869	Product: DUF757 domain protein; encoded by transcript AFUB_065910A
AFUB_033510	6.9604	10.4674	2.97257	0.15722	-0.698134	1.2015	3.14095	0.134026	0.00118172	8.42496e-11	Product: hypothetical protein; encoded by transcript AFUB_033510A
AFUB_017290	4.72039	18.9577	2.28948	7.66897	-2.00373	1.14972	-2.00248	3.17527e-10	0.00118185	1.27253e-09	Product: conserved hypothetical protein; encoded by transcript AFUB_017290A
AFUB_049060	13.3191	24.9271	4.65121	1.82778	-0.99673	1.54055	0.922332	0.0911571	0.00122808	0.12453	Product: hypothetical protein; encoded by transcript AFUB_049060A
AFUB_040070	42.2948	60.0058	22.3072	53.6661	-0.648488	1.10554	-1.61674	0.144896	0.00124454	9.24861e-07	Product: conserved hypothetical protein; encoded by transcript AFUB_040070A
AFUB_071240	7.92446	5.81598	2.46949	1.57795	0.348161	1.46326	-0.298987	0.64548	0.00124543	0.692676	Product: conserved hypothetical protein; encoded by transcript AFUB_071240A
AFUB_101740	4.37005	0.486527	1.33418	0.348133	2.79453	1.40486	1.38776	5.87773e-10	0.00129217	0.00814001	Product: conserved hypothetical protein; encoded by transcript AFUB_101740A
AFUB_088280	27.8956	18.9886	13.5747	27.4637	0.445144	1.10181	-1.27265	0.378221	0.00133295	0.000229351	Product: conserved hypothetical protein; encoded by transcript AFUB_088280A frameshift
AFUB_041610	3.64691	5.62514	1.58693	11.0088	-0.649321	1.29789	-2.96205	0.230272	0.00133919	5.7964e-16	Product: conserved hypothetical protein; encoded by transcript AFUB_041610A
AFUB_050830	115.832	14.3641	35.2191	0.595978	2.70452	1.72359	5.07058	1.87289e-07	0.00136294	1.97474e-21	Product: peroxidase, putative; encoded by transcript AFUB_050830A
AFUB_006400	44.2634	32.8877	21.9824	21.8058	0.330756	1.07071	-0.258787	0.536694	0.0014529	0.623334	Product: DnaJ domain protein; encoded by transcript AFUB_006400A
AFUB_041370	97.8566	22.697	27.3605	3.91169	1.97292	1.80918	2.00631	0.000877684	0.00148563	0.000747919	Product: conserved hypothetical protein; encoded by transcript AFUB_041370A
AFUB_062510	2.14088	0.721392	0.200329	0.109531	1.25392	2.84299	0.275977	0.303632	0.00164379	0.88348	Product: conserved hypothetical protein; encoded by transcript AFUB_062510A
AFUB_014890	15.081	24.8473	6.55289	6.63232	-0.772688	1.28795	-0.500565	0.145307	0.00173796	0.379121	Product: homoserine acetyltransferase family protein; encoded by transcript AFUB_014890A
AFUB_071410	16.4438	12.1856	6.37969	3.30999	0.345732	1.30229	0.719166	0.615127	0.00179257	0.168219	Product: hypothetical protein; encoded by transcript AFUB_071410A
AFUB_021610	104.108	24.9886	41.9627	11.3961	1.82481	1.33275	1.42536	1.4511e-05	0.00179601	0.00126358	Product: oxidoreductase, short-chain dehydrogenase/reductase family; encoded by transcript AFUB_021610A
AFUB_071700	139.548	22.234	53.9081	5.55981	2.41801	1.42771	2.7945	2.58224e-08	0.00179952	6.66526e-11	Product: mannitol dehydrogenase, putative; encoded by transcript AFUB_071700A
AFUB_089510	325.257	285.005	142.761	68.7473	0.0772004	1.23158	0.745578	0.928517	0.00184205	0.117503	Product: PCI domain protein; encoded by transcript AFUB_089510A
AFUB_100130	16.2953	10.3232	8.42764	5.23855	0.546811	1.03043	0.391825	0.225374	0.00202713	0.400274	Product: Patatin-like serine hydrolase, putative; encoded by transcript AFUB_100130A
AFUB_056790	89.1323	58.7057	46.2473	38.5612	0.457329	1.0288	-0.0014698	0.340855	0.00208	0.998963	Product: transcription factor (Snd1/p100), putative; encoded by transcript AFUB_056790A
AFUB_083730	40.0088	50.3118	18.3861	10.6594	-0.431736	1.18612	0.472722	0.465067	0.00210715	0.371026	Product: AMP deaminase, putative; encoded by transcript AFUB_083730A
AFUB_029660	171.767	132.946	88.6924	55.3718	0.258299	1.03905	0.363594	0.651017	0.00210715	0.449205	Product: arginyl-tRNA synthetase; encoded by transcript AFUB_029660A
AFUB_040950	623.522	609.148	219.447	159.624	-0.0696985	1.5472	0.132874	0.950423	0.00215693	0.891097	Product: eukaryotic translation initiation factor 4, putative; encoded by transcript AFUB_040950A
AFUB_033000	18.7555	13.2459	8.31165	3.49121	0.357399	1.22854	0.858777	0.583471	0.00220888	0.0724785	NA
AFUB_072260	561.492	594.391	246.815	117.044	-0.233319	1.21386	0.686553	0.744246	0.00221668	0.160824	Product: DMRL synthase family protein; encoded by transcript AFUB_072260A
AFUB_029190	10.0865	4.0001	4.12885	3.75718	1.17024	1.27765	-0.268683	0.0125041	0.00225161	0.698161	Product: lactoylglutathione lyase (Glo1), putative; encoded by transcript AFUB_029190A
AFUB_044280	63.9055	27.917	27.0998	8.55275	0.957833	1.24675	1.3817	0.0491139	0.00228012	0.00121363	NA
AFUB_051820	68.9136	54.826	34.0159	35.8509	0.134301	1.10449	-0.346867	0.851746	0.00228071	0.515502	Product: conserved hypothetical protein; encoded by transcript AFUB_051820A
AFUB_038240	36.1608	36.3902	17.859	12.0889	-0.101075	1.06979	0.250424	0.885564	0.00228071	0.64879	Product: ATP dependent RNA helicase (Dbp8), putative; encoded by transcript AFUB_038240A
AFUB_000870	83.099	26.3408	33.8468	3.58373	1.47819	1.35842	1.66916	0.00163108	0.00230982	0.000445601	Product: conserved hypothetical protein; encoded by transcript AFUB_000870A
AFUB_030310	180.459	143.28	74.1452	42.121	0.221041	1.34103	0.521561	0.790086	0.00235828	0.390867	Product: eukaryotic translation initiation factor 3 subunit EifCd, putative; encoded by transcript AFUB_030310A
AFUB_047930	44.1422	32.1651	17.2278	17.1815	0.333152	1.36089	-0.306123	0.660676	0.00238697	0.666174	Product: SIR2 family histone deacetylase, putative; encoded by transcript AFUB_047930A
AFUB_033930	3.30907	1.46743	0.959731	0.0942154	1.00713	1.6534	3.0634	0.153014	0.0024365	9.89119e-07	Product: C6 transcription factor, putative; encoded by transcript AFUB_033930A
AFUB_044450	91.5506	282.938	31.5168	19.282	-1.70016	1.54276	0.405387	0.00131024	0.00246214	0.605332	Product: MFS sugar transporter, putative; encoded by transcript AFUB_044450A
AFUB_068520	84.6509	60.3887	42.4449	37.6634	0.362813	1.08139	-0.122559	0.517495	0.00248588	0.851043	Product: 3-ketosteroid reductase; encoded by transcript AFUB_068520A
AFUB_049470	5.84756	3.05476	1.73506	0.443019	0.790025	1.81528	1.51167	0.356942	0.0025483	0.0424719	Product: conserved hypothetical protein; encoded by transcript AFUB_049470A
AFUB_066940	3.5792	0.99146	1.31932	1.6375	1.84547	1.40999	-0.377646	0.000175847	0.00299395	0.615038	Product: indoleamine 2,3-dioxygenase pyrrole 2,3-dioxygenase); encoded by transcript AFUB_066940A
AFUB_077330	34.0342	31.3144	10.5107	7.16123	0.0186215	1.68106	0.232385	0.987171	0.00300336	0.815685	Product: bifunctional pyrimidine biosynthesis protein (PyrABCN), putative; encoded by transcript AFUB_077330A
AFUB_096840	35.2144	56.0417	16.0787	8.90029	-0.741036	1.1863	0.533164	0.149474	0.00300388	0.316478	Product: MFS transporter, putative; encoded by transcript AFUB_096840A
AFUB_082200	93.7923	109.904	40.8044	27.4752	-0.386982	1.18159	0.216263	0.537928	0.00310776	0.744511	Product: methylenetetrahydrofolate dehydrogenase; encoded by transcript AFUB_082200A
AFUB_012060	100.996	154.417	36.5261	21.6681	-0.714911	1.47126	0.446018	0.308342	0.00324996	0.548953	Product: RNA-binding La domain protein; encoded by transcript AFUB_012060A
AFUB_093140	76.8774	72.3556	37.2026	47.8443	-0.0657139	1.1156	-0.64276	0.936604	0.00327951	0.168008	Product: sterol delta 5,6-desaturase ERG3; encoded by transcript AFUB_093140A
AFUB_082030	21.474	2.22137	8.90443	1.31899	3.01412	1.24048	2.18799	1.94556e-14	0.00329426	1.14538e-07	Product: aldehyde dehydrogenase family protein; encoded by transcript AFUB_082030A
AFUB_054940	47.6509	63.258	24.4663	12.3763	-0.476017	1.06813	0.582735	0.362767	0.00337366	0.203607	Product: 60S ribosome biogenesis protein Sqt1, putative; encoded by transcript AFUB_054940A
AFUB_072690	559.227	411.609	287.381	277.525	0.295972	1.01552	-0.228453	0.600441	0.00339312	0.677901	Product: eukaryotic translation initiation factor 3 subunit EifCj, putative; encoded by transcript AFUB_072690A
AFUB_006240	6.79063	7.12413	3.37278	2.49417	-0.153387	1.10781	0.0463056	0.83079	0.00339422	0.955607	Product: erythromycin esterase, putative; encoded by transcript AFUB_006240A
AFUB_014840	7.14117	2.45147	3.28951	1.79695	1.2829	1.08811	0.488552	0.00098417	0.00345255	0.351926	Product: conserved hypothetical protein; encoded by transcript AFUB_014840A
AFUB_026100	112.41	97.1688	53.8145	44.9854	0.118604	1.12933	-0.0370195	0.878883	0.00346394	0.964856	Product: conserved hypothetical protein; encoded by transcript AFUB_026100A
AFUB_027840	3.54805	3.45973	1.35646	1.1652	-0.0665748	1.40096	-0.0606098	0.949725	0.00351351	0.952622	Product: midasin, putative; encoded by transcript AFUB_027840A
AFUB_044800	16.6669	35.9201	4.85798	8.04608	-1.13069	1.74136	-1.00494	0.134026	0.00351351	0.172217	Product: conserved hypothetical protein; encoded by transcript AFUB_044800A
AFUB_099160	235.81	168.763	105.635	52.8142	0.366642	1.20596	0.692581	0.584256	0.00357966	0.174349	Product: eukaryotic translation initiation factor 3 subunit EifCc, putative; encoded by transcript AFUB_099160A
AFUB_031160	46.2253	29.2387	21.5577	13.762	0.577181	1.05609	0.188724	0.242638	0.00379728	0.757441	Product: DUF866 domain protein; encoded by transcript AFUB_031160A
AFUB_057560	10.0585	6.6152	3.45331	1.84139	0.462605	1.59013	0.489217	0.60389	0.00379728	0.554147	Product: conserved hypothetical protein; encoded by transcript AFUB_057560A
AFUB_055930	122.195	104.627	61.0332	53.4405	0.0903337	1.06493	-0.105553	0.904096	0.00381075	0.87923	Product: conserved hypothetical protein; encoded by transcript AFUB_055930A
AFUB_010030	32.2864	72.7139	12.7713	33.4453	-1.2543	1.19028	-1.85692	0.00396806	0.00382055	2.06221e-06	Product: conserved hypothetical protein; encoded by transcript AFUB_010030A
AFUB_034570	187.329	210.107	80.5307	44.186	-0.64157	1.09419	0.249955	0.199376	0.00387156	0.677397	Product: conserved hypothetical protein; encoded by transcript AFUB_034570A
AFUB_009410	330.987	263.913	162.858	97.2469	0.211358	1.10104	0.454524	0.762105	0.00413162	0.384407	Product: eukaryotic translation initiation factor 3 subunit EifCh, putative; encoded by transcript AFUB_009410A
AFUB_097090	10.6069	17.0829	4.61318	6.98914	-0.867328	1.21892	-0.913433	0.090495	0.00425881	0.061007	Product: IgE-binding protein; encoded by transcript AFUB_097090A
AFUB_084700	4.15023	2.6277	1.73513	1.32372	0.464619	1.18933	0.242508	0.453866	0.00427865	0.732246	Product: histidine acid phosphatase, putative; encoded by transcript AFUB_084700A
AFUB_092670	58.1838	79.5538	29.1465	16.3709	-0.564819	1.04589	0.480081	0.255968	0.00429123	0.32406	Product: conserved hypothetical protein; encoded by transcript AFUB_092670A
AFUB_001550	53.708	28.3646	27.3034	9.20838	0.831604	1.07213	1.16169	0.0652034	0.00430961	0.00267743	Product: oxidoreductase, short-chain dehydrogenase/reductase family; encoded by transcript AFUB_001550A
AFUB_052060	310.913	234.027	98.0163	46.9609	0.0539737	1.72125	0.811183	0.968631	0.00455535	0.307406	Product: thioredoxin reductase, putative; encoded by transcript AFUB_052060A
AFUB_080560	22.5838	14.1694	10.1131	70.4477	0.512882	1.14335	-2.80532	0.377973	0.00456694	7.80838e-15	Product: hydroxymethylglutaryl-CoA synthase, putative; encoded by transcript AFUB_080560A
AFUB_023720	27.6915	42.1342	10.6539	10.8474	-0.749465	1.36954	-0.298645	0.253127	0.00469064	0.701125	Product: L-ornithine N5-oxygenase SidA; encoded by transcript AFUB_023720A
AFUB_036080	4.39978	4.48643	2.05132	4.7006	-0.134338	1.11595	-1.47461	0.859906	0.00481962	0.000136817	Product: porphobilinogen deaminase Hem3, putative; encoded by transcript AFUB_036080A
AFUB_074200	3.81801	3.90191	1.43426	1.21984	-0.161905	1.41695	-0.0754769	0.871676	0.00491295	0.941639	Product: HEAT repeat protein (DRIM), putative; encoded by transcript AFUB_074200A
AFUB_090060	4.44223	7.83985	1.59484	0.614341	-0.855178	1.34671	1.32282	0.149474	0.00515604	0.0241743	Product: conserved hypothetical protein; encoded by transcript AFUB_090060A
AFUB_090350	8.72989	58.5288	4.26314	94.946	-2.75287	1.12513	-4.63949	9.10085e-15	0.00515657	3.28339e-41	Product: conserved hypothetical protein; encoded by transcript AFUB_090350A
AFUB_101340	37.2871	718.542	16.7321	17.1782	-4.21189	1.20291	-0.301394	4.76497e-29	0.0052438	0.65039	Product: MFS monosaccharide transporter, putative; encoded by transcript AFUB_101340A
AFUB_004970	1660.61	958.219	830.46	289.06	0.671075	1.10282	1.17637	0.196094	0.00530936	0.00384391	Product: alcohol dehydrogenase, zinc-containing, putative; encoded by transcript AFUB_004970A
AFUB_091180	25.4316	21.5701	11.1645	9.20809	0.138707	1.22734	0.0284773	0.873617	0.00532282	0.97623	Product: TPR domain protein; encoded by transcript AFUB_091180A
AFUB_089910	6.54026	2.55539	3.04172	0.844413	1.22118	1.31142	1.20387	0.0222313	0.00541744	0.0347901	Product: conserved hypothetical protein; encoded by transcript AFUB_089910A
AFUB_029170	884.851	662.884	388.122	317.634	0.27844	1.21473	0.0258752	0.716529	0.00561598	0.979267	Product: translation elongation factor EF-2 subunit, putative; encoded by transcript AFUB_029170A
AFUB_003390	24.9721	25.62	8.75824	5.67389	-0.131007	1.536	0.229402	0.907745	0.00570764	0.812349	Product: MYND domain protein, putative; encoded by transcript AFUB_003390A
AFUB_088730	260.746	147.308	134.212	43.2058	0.690436	1.04421	1.2903	0.153014	0.00572209	0.000619128	Product: UDP-N-acetylglucosamine pyrophosphorylase; encoded by transcript AFUB_088730A
AFUB_031520	33.7599	18.8139	15.3624	12.8617	0.648387	1.1631	-0.0443536	0.257411	0.0059667	0.960297	Product: TAM domain methyltransferase, putative; encoded by transcript AFUB_031520A
AFUB_049170	2.3229	0.672586	0.321003	0.0732585	1.66529	2.07599	1.97752	0.0642409	0.00611058	0.053678	Product: hypothetical protein; encoded by transcript AFUB_049170A
AFUB_062520	2.39199	1.96884	0	0	0.150512	3.01204	0	0.948173	0.00622425	1	Product: hypothetical protein; encoded by transcript AFUB_062520A
AFUB_096390	32.1161	20.2218	15.4847	8.04261	0.543999	1.10474	0.649566	0.339545	0.00629618	0.193432	Product: conserved hypothetical protein; encoded by transcript AFUB_096390A
AFUB_073500	122.562	105.969	65.5614	39.4314	0.130399	1.00672	0.430246	0.856963	0.00642489	0.390224	Product: t-complex protein 1, epsilon subunit, putative; encoded by transcript AFUB_073500A
AFUB_042400	31.1502	49.618	14.4463	11.8631	-0.890917	1.18675	-0.0820535	0.094742	0.00647174	0.920524	Product: aminoalcoholphosphotransferase; encoded by transcript AFUB_042400A
AFUB_005390	28.9901	11.8581	13.0115	7.13204	1.12334	1.18759	0.597119	0.021486	0.00660075	0.291366	Product: sulfate transporter, putative; encoded by transcript AFUB_005390A
AFUB_057110	54.9243	61.3166	25.8903	18.16	-0.21676	1.15454	0.162434	0.780843	0.00672653	0.82986	Product: ankyrin repeat protein (Yar1), putative; encoded by transcript AFUB_057110A
AFUB_027670	106.101	101.081	51.6955	51.7599	-0.031687	1.08048	-0.247447	0.971561	0.00688986	0.697584	Product: adenylosuccinate lyase Ade13, putative; encoded by transcript AFUB_027670A similar to adenylsuccinate lyase Ade13p (GI:6323391) [Saccharomyces cerevisiae]
AFUB_047650	4.16863	3.12183	1.35721	2.23496	0.481326	1.35762	-0.818785	0.525839	0.00691035	0.193518	Product: conserved hypothetical protein; encoded by transcript AFUB_047650A
AFUB_043720	72.2544	127.195	25.0101	16.6054	-0.905964	1.46281	0.112954	0.200686	0.00694373	0.912208	Product: DNA-binding protein HGH1, putative; encoded by transcript AFUB_043720A
AFUB_016420	7.34628	7.24693	3.33101	1.54174	-0.084646	1.20363	0.839507	0.9286	0.00751935	0.129394	Product: glycosyl transferase, putative; encoded by transcript AFUB_016420A
-	195.68	171.579	73.6303	36.3105	0.0607273	1.41496	0.697365	0.957413	0.00768298	0.311221	NA
AFUB_099370	220.931	199.685	108.253	63.2816	0.0368911	1.09891	0.466314	0.968299	0.0077073	0.405755	Product: ribosome associated DnaJ chaperone Zuotin, putative; encoded by transcript AFUB_099370A
AFUB_012740	4.7522	1.87274	2.4642	2.29527	1.23118	1.04094	-0.266242	0.0024597	0.0077147	0.66056	Product: 1-phosphatidylinositol-4,5-bisphosphate phosphodiesterase 1, putative; encoded by transcript AFUB_012740A
AFUB_099670	20.0496	10.2679	8.71644	2.61236	0.882594	1.27438	1.48618	0.147673	0.00812463	0.00296222	Product: aquaporin; encoded by transcript AFUB_099670A
AFUB_098460	127.036	137.509	45.5933	24.6496	-0.188841	1.49449	0.554072	0.866023	0.00822474	0.491256	Product: conserved hypothetical protein; encoded by transcript AFUB_098460A
AFUB_076500	411.209	764.108	203.781	332.732	-0.997309	1.05283	-0.934809	0.0258161	0.0084337	0.0310387	Product: conserved hypothetical protein; encoded by transcript AFUB_076500A
AFUB_024130	3.10356	1.25055	0.95639	0.823994	1.04096	1.46068	0.137055	0.134731	0.00847271	0.898455	Product: MFS monosaccharide transporter (Hxt8), putative; encoded by transcript AFUB_024130A
AFUB_060130	8.99995	1.97398	4.21586	1.91377	1.82438	1.14539	0.72088	2.13907e-05	0.0087236	0.192781	Product: 2-amino-3-carboxymuconate-6-semialdehyde decarboxylase, putative; encoded by transcript AFUB_060130A
AFUB_036130	31.0254	29.5313	15.5006	16.4709	-0.0341011	1.12161	-0.496466	0.971337	0.0087913	0.38951	Product: hypothetical protein; encoded by transcript AFUB_036130A
AFUB_036920	13.5794	7.37287	5.53799	13.4015	0.714899	1.27511	-1.34705	0.279985	0.00901706	0.00765809	Product: conserved hypothetical protein; encoded by transcript AFUB_036920A
AFUB_046630	3.37325	1.2073	0.919426	0.796748	1.21886	1.38372	0.0925354	0.0496275	0.00907885	0.932611	Product: alcohol dehydrogenase, putative; encoded by transcript AFUB_046630A
AFUB_066820	28.1907	7.28558	12.4349	1.9232	1.74208	1.23472	2.32051	0.000189561	0.0091638	2.0691e-07	Product: C6 sexual development transcription factor, putative; encoded by transcript AFUB_066820A
AFUB_050220	7.62671	16.9569	3.04432	9.7732	-1.09365	1.0067	-1.55431	0.00598962	0.00938769	2.26842e-05	Product: DUF1445 domain protein; encoded by transcript AFUB_050220A
AFUB_005560	167.446	119.246	78.0941	42.2704	0.37271	1.15948	0.537603	0.601448	0.00938769	0.364086	Product: eukaryotic translation initiation factor 3 subunit EifCa, putative; encoded by transcript AFUB_005560A
AFUB_007410	17.3792	16.2243	8.79118	4.14731	0.0582816	1.10003	0.608462	0.948745	0.00939708	0.264258	Product: fructosamine-3-kinase, putative; encoded by transcript AFUB_007410A
AFUB_097750	39.1384	9.05743	15.6862	0.0871538	1.87462	1.38157	6.24012	0.000393461	0.00948779	1.75115e-30	Product: hypothetical protein; encoded by transcript AFUB_097750A
AFUB_070460	2.56751	1.88074	1.00268	0.627182	0.403644	1.39898	0.257012	0.64358	0.00961567	0.78435	Product: potassium uptake transporter, putative; encoded by transcript AFUB_070460A
AFUB_066950	24.6447	13.4641	10.9261	7.72365	0.70216	1.20213	0.237736	0.259418	0.00961567	0.755617	Product: kynureninase, putative; encoded by transcript AFUB_066950A
AFUB_068730	341.774	71.7057	168.002	5.77499	2.04404	1.05192	4.40964	5.81648e-08	0.00999981	1.35749e-35	Product: phosphatidyl synthase; encoded by transcript AFUB_068730A
AFUB_098170	429.3	793.917	202.066	262.409	-0.969709	1.14148	-0.64313	0.0630761	0.0100978	0.245649	Product: C-4 methyl sterol oxidase (Erg25), putative; encoded by transcript AFUB_098170A
AFUB_067200	4.86858	1.95722	2.15776	1.20151	0.849105	1.1859	0.115648	0.144422	0.0102984	0.895746	Product: GABA permease, putative; encoded by transcript AFUB_067200A
AFUB_030450	67.8815	72.6581	33.1685	18.1263	-0.217118	1.09135	0.564321	0.778243	0.0105362	0.304004	Product: oxidoreductase, putative; encoded by transcript AFUB_030450A
AFUB_023850	12.9259	7.35451	6.69153	4.81086	0.770407	1.12694	0.0449414	0.171745	0.0107784	0.961471	Product: MOSC domain protein; encoded by transcript AFUB_023850A
AFUB_046180	0.277527	5.09947	0	0.0266884	-4.27085	2.51056	-0.962817	3.23958e-11	0.0108867	0.52936	Product: conserved hypothetical protein; encoded by transcript AFUB_046180A
AFUB_024710	35.3935	104.648	18.0033	99.1544	-1.61828	1.01643	-2.63172	2.00923e-05	0.01098	8.41576e-14	Product: amino acid permease (Dip5), putative; encoded by transcript AFUB_024710A
AFUB_027280	4.39772	0	0.997489	0.165131	4.41255	1.86076	0.948361	2.49618e-07	0.0113159	0.391398	Product: hypothetical protein; encoded by transcript AFUB_027280A
AFUB_017870	19.3252	33.2799	7.94689	4.68882	-0.787906	1.28213	0.46607	0.225381	0.0113392	0.537219	Product: conserved hypothetical protein; encoded by transcript AFUB_017870A
AFUB_026190	206.488	150.496	95.4068	64.148	0.300101	1.13779	0.301037	0.69323	0.0116627	0.661843	Product: eukaryotic translation initiation factor 3 subunit EifCl, putative; encoded by transcript AFUB_026190A
AFUB_055750	30.1904	17.1343	15.1188	9.65636	0.680621	1.01955	0.41576	0.192571	0.0120588	0.459983	Product: conserved hypothetical protein; encoded by transcript AFUB_055750A
AFUB_082370	4.40385	4.53993	2.18203	1.26274	0.182322	1.16458	0.748644	0.833027	0.0122821	0.219027	Product: conserved hypothetical protein; encoded by transcript AFUB_082370A
AFUB_033520	8.39098	10.9681	3.72445	0.733466	-0.429592	1.19845	1.94563	0.562222	0.012865	6.83318e-05	Product: MFS transporter, putative; encoded by transcript AFUB_033520A
AFUB_040860	312.132	279.456	100.029	3.39663	0.0415478	1.60808	3.95678	0.97693	0.0128947	7.23582e-12	Product: hypothetical protein; encoded by transcript AFUB_040860A
AFUB_054580	109.631	85.7742	53.8788	37.1724	0.237516	1.08792	0.24041	0.76071	0.013492	0.731575	Product: ABC transporter, putative; encoded by transcript AFUB_054580A
AFUB_007120	3.98738	3.59593	1.70288	1.15424	0.046878	1.28942	0.261986	0.967346	0.0137101	0.766511	Product: lanthionine synthetase C family protein, putative; encoded by transcript AFUB_007120A
AFUB_050120	14.0563	2.61539	5.49625	0.234142	2.44052	1.42873	3.58285	1.22777e-05	0.0138261	1.9416e-09	Product: oxidoreductase, short chain dehydrogenase/reductase family; encoded by transcript AFUB_050120A
AFUB_032690	35.4858	25.4904	17.8656	24.8077	0.340127	1.03375	-0.720299	0.611696	0.0141178	0.146465	Product: PT repeat family protein; encoded by transcript AFUB_032690A
AFUB_080570	36.7692	4.14086	15.8811	2.73549	2.84649	1.22307	2.13737	3.47378e-10	0.01424	6.70089e-06	Product: amino acid transporter, putative; encoded by transcript AFUB_080570A
AFUB_041560	29.5805	28.3794	16.5555	9.66231	0.0690998	1.03652	0.451299	0.938556	0.01424	0.435849	Product: enoyl-CoA hydratase/isomerase family protein; encoded by transcript AFUB_041560A
AFUB_042750	104.872	125.023	49.0279	20.8923	-0.376226	1.12532	0.901892	0.605902	0.0143117	0.0829324	Product: RNA binding protein; encoded by transcript AFUB_042750A
AFUB_038500	127.715	74.5944	62.5366	17.1771	0.624476	1.06357	1.52603	0.288718	0.0148115	0.000314536	Product: hydroxymethylglutaryl-CoA synthase, putative; encoded by transcript AFUB_038500A
AFUB_049300	3.34799	2.51433	1.09221	0.1985	0.239362	1.52135	1.08503	0.838052	0.0152371	0.167052	Product: integral membrane protein; encoded by transcript AFUB_049300A
AFUB_008630	23.7225	24.2812	11.9934	7.45648	-0.174741	1.02641	0.408404	0.825141	0.0153637	0.493023	Product: AAA family ATPase/60S ribosome export protein Rix7, putative; encoded by transcript AFUB_008630A
AFUB_096160	40.7353	30.2232	21.0661	16.0517	0.347114	1.01799	0.0956711	0.602311	0.0157672	0.903336	Product: GNAT family acetyltransferase, putative; encoded by transcript AFUB_096160A
AFUB_014590	33.6508	41.841	16.7338	6.94237	-0.398515	1.06983	0.920983	0.56032	0.0159281	0.0618165	Product: SDA1 domain protein; encoded by transcript AFUB_014590A
AFUB_018820	360.298	241.109	176.279	163.775	0.478534	1.107	-0.198694	0.483611	0.016158	0.795098	Product: methionine aminopeptidase, type II, putative; encoded by transcript AFUB_018820A
AFUB_019410	196.631	162.602	76.423	55.6497	0.148291	1.36887	0.145837	0.894911	0.0162172	0.889999	Product: Hsp70 chaperone (BiP), putative; encoded by transcript AFUB_019410A
AFUB_035050	9.55213	65.3714	4.52672	6.43437	-2.7718	1.13429	-0.745899	2.52263e-11	0.0163201	0.190845	Product: MFS glucose transporter, putative; encoded by transcript AFUB_035050A
AFUB_099190	155.127	242.294	66.2675	37.5641	-0.696886	1.24093	0.503164	0.325354	0.0163614	0.486191	Product: conserved hypothetical protein; encoded by transcript AFUB_099190A
AFUB_026250	44.7675	54.0404	21.8103	15.3296	-0.432759	1.03345	0.181258	0.501675	0.0165394	0.801845	Product: prephenate dehydrogenase; encoded by transcript AFUB_026250A
AFUB_022000	28.1608	32.2589	14.373	8.43032	-0.266201	1.01427	0.426373	0.711188	0.0167204	0.465969	Product: Kelch repeats protein, putative; encoded by transcript AFUB_022000A
AFUB_052500	32.057	38.1752	14.4058	6.54933	-0.330779	1.2183	0.752213	0.699174	0.0168694	0.23183	Product: proteasome maturation ans ribosome synthesis protein Nop10, putative; encoded by transcript AFUB_052500A
AFUB_010410	51.1347	66.9308	23.2674	12.9325	-0.386346	1.25186	0.51109	0.648232	0.0169538	0.485784	Product: ribosomal RNA processing protein, putative; encoded by transcript AFUB_010410A
AFUB_041210	89.6919	77.9111	39.6564	1.46006	0.108384	1.23054	3.93224	0.918301	0.0169538	1.17687e-17	Product: UDP-glucose 4-epimerase, putative; encoded by transcript AFUB_041210A
AFUB_033900	18.6869	26.5803	6.61374	3.15736	-0.507299	1.37223	0.614388	0.564348	0.0172519	0.442426	Product: hypothetical protein; encoded by transcript AFUB_033900A
AFUB_029260	1.66755	4.61547	0.651971	0.920886	-1.49507	1.27447	-0.597015	0.0051423	0.0173451	0.413747	Product: conserved hypothetical protein; encoded by transcript AFUB_029260A
U3	1279.14	2193.48	563.534	495.729	-0.928456	1.21977	-0.170746	0.147206	0.0179346	0.849188	NA
AFUB_093730	616.029	506.518	284.673	180.439	0.152995	1.15461	0.30421	0.871676	0.0179951	0.687492	Product: translation elongation factor eEF-1 subunit gamma, putative; encoded by transcript AFUB_093730A
AFUB_047590	67.307	86.2708	36.2015	18.2736	-0.419524	1.01361	0.692555	0.514753	0.0180908	0.178243	Product: cholestenol delta-isomerase, putative; encoded by transcript AFUB_047590A
AFUB_096730	4.07313	5.69446	1.38558	0.916082	-0.550765	1.37755	0.410488	0.518526	0.0188428	0.661198	Product: conserved hypothetical protein; encoded by transcript AFUB_096730A
AFUB_011020	5.08453	4.07249	2.85841	7.49946	0.331124	1.02118	-1.60033	0.632818	0.0190447	0.000101637	Product: MFS quinate transporter QutD; encoded by transcript AFUB_011020A
AFUB_084790	8.04966	5.21474	4.18119	2.12573	0.531295	1.02272	0.698989	0.38683	0.0190918	0.203117	Product: conserved hypothetical protein; encoded by transcript AFUB_084790A
AFUB_064740	168.097	204.084	82.9013	71.5934	-0.362304	1.08328	-0.0756445	0.618612	0.0192061	0.932743	Product: peptidyl-prolyl cis-trans isomerase (CypB), putative; encoded by transcript AFUB_064740A
AFUB_013760	303.895	341.219	131.286	66.0547	-0.260354	1.2495	0.646657	0.786366	0.0192666	0.350658	Product: fibrillarin; encoded by transcript AFUB_013760A
AFUB_079180	14.1857	4.43973	6.65503	8.27821	1.48034	1.07837	-0.560114	0.00144453	0.0200891	0.352337	Product: mutanase; encoded by transcript AFUB_079180A
AFUB_064540	4.90953	4.54424	2.0283	0.968719	-0.0328877	1.23524	0.604569	0.977045	0.0206325	0.408495	Product: integral membrane protein; encoded by transcript AFUB_064540A
AFUB_097700	4.77692	0.0623645	1.83262	0.108379	4.88371	1.37105	3.525	1.78028e-12	0.020942	1.28086e-06	Product: conserved hypothetical protein; encoded by transcript AFUB_097700A
AFUB_076370	69.0635	68.258	32.5674	20.248	-0.0901967	1.13582	0.327759	0.928956	0.0209496	0.657125	Product: ribosome biogenesis protein (Rrb1), putative; encoded by transcript AFUB_076370A
AFUB_062380	5.24497	2.99394	2.05169	1.54365	0.564548	1.2292	0.147653	0.468531	0.0212765	0.881207	Product: conserved hypothetical protein; encoded by transcript AFUB_062380A
AFUB_013390	19.0825	18.4901	8.18987	6.34432	-0.063181	1.24588	0.0732831	0.955596	0.0213851	0.946801	Product: DNA-directed RNA polymerase I subunit (Rpa190), putative; encoded by transcript AFUB_013390A
AFUB_060810	69.8019	244.26	27.838	11.64	-1.70913	1.23275	0.860353	0.00124761	0.0214028	0.183324	Product: conserved hypothetical protein; encoded by transcript AFUB_060810A
AFUB_035650	4.75692	1.42746	2.0838	0.567192	1.52072	1.24864	1.31642	0.00893538	0.021744	0.0362399	Product: 2-dehydropantoate 2-reductase, putative; encoded by transcript AFUB_035650A
AFUB_091730	2.59087	11.2028	1.087	1.46313	-2.34398	1.11397	-0.640913	4.33502e-09	0.0240481	0.320552	Product: endoglucanase, putative; encoded by transcript AFUB_091730A
AFUB_051810	3.91998	2.51348	1.72751	0.956332	0.423068	1.02405	0.129136	0.531607	0.024139	0.881122	Product: conserved hypothetical protein; encoded by transcript AFUB_051810A frame shift
AFUB_028510	17.9143	19.8059	8.84357	5.11885	-0.277081	1.08284	0.48184	0.736035	0.024664	0.465969	Product: small nucleolar ribonucleoprotein complex subunit, putative; encoded by transcript AFUB_028510A
AFUB_101220	3.08218	2.01348	1.27373	0.517195	0.413802	1.39986	0.766883	0.681456	0.0250016	0.389859	Product: nucleoside-diphosphate-sugar epimerases, putative; encoded by transcript AFUB_101220A
AFUB_002590	43.3672	70.0941	20.6978	10.466	-0.766633	1.10025	0.641816	0.222795	0.0250865	0.299954	Product: 60S ribosome biogenesis protein Brx1, putative; encoded by transcript AFUB_002590A
AFUB_005180	55.5465	73.1963	25.7258	15.3469	-0.492569	1.16538	0.438565	0.527957	0.0254473	0.556332	Product: pre-rRNA processing protein Mrd1, putative; encoded by transcript AFUB_005180A
AFUB_016570	1.98211	12.3018	0.539268	1.64835	-2.57077	1.56872	-1.73064	6.54719e-05	0.0264302	0.0178646	Product: pyridine nucleotide-disulphide oxidoreductase, putative; encoded by transcript AFUB_016570A
AFUB_088400	359.754	290.303	181.159	112.639	0.185784	1.04246	0.379817	0.83036	0.0265887	0.573506	Product: UTP-glucose-1-phosphate uridylyltransferase Ugp1, putative; encoded by transcript AFUB_088400A
AFUB_062030	2.47588	3.02146	1.1158	3.02007	-0.368319	1.13531	-1.57538	0.636678	0.0266983	0.00148735	Product: conserved hypothetical protein; encoded by transcript AFUB_062030A
AFUB_027040	3.17591	1.25488	0.634901	0.793006	0.923612	1.83235	0.0376002	0.426925	0.0284474	0.984437	Product: hypothetical protein; encoded by transcript AFUB_027040A
AFUB_054070	30.4539	26.2249	15.9633	9.19774	0.141558	1.01995	0.511245	0.873583	0.0289643	0.40891	Product: low-temperature viability protein ltv1; encoded by transcript AFUB_054070A
AFUB_101300	6.33359	19.3311	2.90205	1.33289	-1.66938	1.17405	0.585267	0.00128763	0.0297975	0.436084	Product: conserved hypothetical protein; encoded by transcript AFUB_101300A
AFUB_009980	89.1181	83.9734	38.3425	23.5696	-0.0313323	1.23626	0.382424	0.978739	0.0308513	0.652051	Product: GTP binding protein, putative; encoded by transcript AFUB_009980A
AFUB_088640	45.103	55.9038	21.1444	16.5114	-0.391479	1.14923	0.0443697	0.642718	0.0309387	0.967152	Product: RNA polymerase I subunit Rpa43, putative; encoded by transcript AFUB_088640A
AFUB_049430	2.79786	0.818165	2.61326	0	-0.170462	1.74054	1.38117	0.909405	0.0322355	0.238132	Product: hypothetical protein; encoded by transcript AFUB_049430A
AFUB_035810	144.344	134.351	68.8844	38.6387	-0.0134092	1.1142	0.48921	0.989258	0.0324189	0.494146	Product: nucleolar protein nop5; encoded by transcript AFUB_035810A
AFUB_034660	5.68089	2.73217	2.78791	1.45151	0.908291	1.01016	0.534663	0.111747	0.0335786	0.406514	Product: histidine acid phosphatase, putative; encoded by transcript AFUB_034660A
AFUB_078230	647.509	966.445	311.562	236.523	-0.638731	1.07485	0.157104	0.354199	0.0336629	0.858968	Product: isochorismatase family hydrolase, putative; encoded by transcript AFUB_078230A
AFUB_026040	91.8202	73.8386	46.9905	61.1745	0.18436	1.00831	-0.638355	0.834618	0.0354422	0.278613	Product: NAD binding Rossmann fold oxidoreductase, putative; encoded by transcript AFUB_026040A
AFUB_013060	81.0196	95.6323	40.7316	21.6672	-0.343588	1.05713	0.587463	0.678517	0.0387064	0.37085	Product: small nuclear ribonucleoprotein complex protein Nhp2, putative; encoded by transcript AFUB_013060A
AFUB_089140	19.3093	21.9776	9.31185	7.68783	-0.35247	1.04335	-0.0400665	0.66113	0.0388837	0.968267	Product: WD repeat protein; encoded by transcript AFUB_089140A
AFUB_006970	65.6107	34.5594	29.565	6.11948	0.825305	1.17643	1.66841	0.266587	0.0397512	0.00298052	Product: phosphoglycerate mutase family protein, putative; encoded by transcript AFUB_006970A
AFUB_063530	35.3132	40.0705	17.9538	9.30942	-0.180811	1.02609	0.666939	0.846413	0.0410589	0.283268	Product: conserved hypothetical protein; encoded by transcript AFUB_063530A
AFUB_082720	57.3387	80.747	24.3312	14.34	-0.511489	1.28898	0.413764	0.596863	0.0411555	0.655482	Product: ribosome biogenesis protein, putative; encoded by transcript AFUB_082720A
AFUB_034650	4.16608	1.98623	1.38305	0.595476	0.992714	1.23572	1.30725	0.189503	0.0414998	0.0821153	Product: dUTPase, putative; encoded by transcript AFUB_034650A
AFUB_020690	188.108	287.591	85.7416	40.8608	-0.695577	1.15868	0.741648	0.369265	0.0419632	0.289305	Product: IMP dehydrogenase, putative; encoded by transcript AFUB_020690A
AFUB_003010	56.4287	78.3743	24.14	10.7675	-0.564287	1.23802	0.74629	0.529906	0.0426283	0.329391	Product: rRNA processing protein Pwp1, putative; encoded by transcript AFUB_003010A
AFUB_032420	64.1599	97.8213	32.5418	20.7342	-0.68867	1.04029	0.342659	0.311561	0.0430665	0.648434	Product: nonsense-mediated mRNA decay protein 3; encoded by transcript AFUB_032420A
AFUB_006980	64.3094	58.7424	32.3251	16.0568	0.0162025	1.0395	0.654189	0.987171	0.0435758	0.305197	Product: 60S ribosome biogenesis protein Rrp14, putative; encoded by transcript AFUB_006980A similar to essential protein, constituent of 66S pre-ribosomal particles; interacts with proteins involved in ribosomal biogenesis and cell polarity; member of the SURF-6 family; Rrp14p (GI:6322768) [Saccharomyces cerevisiae] PMID:15100437
AFUB_035570	4.97358	1.00654	1.49843	0.19501	1.46362	1.56224	1.29571	0.113355	0.0436166	0.188596	Product: cupin domain protein; encoded by transcript AFUB_035570A
AFUB_046170	0.655683	8.22094	0.12995	0.0450931	-3.34747	1.87226	0.50462	2.46066e-06	0.0440217	0.763207	Product: conserved hypothetical protein; encoded by transcript AFUB_046170A
AFUB_085510	27.1439	10.3939	14.1822	1.79517	1.36779	1.11506	2.34501	0.0212981	0.0446607	1.58145e-05	Product: thioredoxin, putative; encoded by transcript AFUB_085510A
AFUB_038370	14.9189	16.8917	5.88649	2.02592	-0.282833	1.01539	1.11146	0.738689	0.0451541	0.0379554	Product: phosphoketolase, putative; encoded by transcript AFUB_038370A
AFUB_019290	47.1308	69.3096	24.0198	14.7743	-0.635369	1.0274	0.370438	0.362764	0.0477415	0.623208	Product: conserved hypothetical protein; encoded by transcript AFUB_019290A
AFUB_063470	64.4472	79.0397	33.142	16.7276	-0.406827	1.01139	0.669699	0.602311	0.0478717	0.283322	Product: ribosomal biogenesis protein Gar2; encoded by transcript AFUB_063470A
AFUB_031090	84.3522	122.902	42.2387	20.219	-0.603326	1.05267	0.735668	0.414311	0.0482141	0.251755	Product: sorbitol/xylulose reductase Sou1-like, putative; encoded by transcript AFUB_031090A
AFUB_039480	11.0045	605.266	23.1387	406.983	-5.83462	-1.03345	-4.35388	3.45354e-130	0.000155137	2.10571e-75	Product: extracellular thaumatin domain protein, putative; encoded by transcript AFUB_039480A
AFUB_072900	17.5289	1.64214	73.9507	1.04774	3.20533	-1.8754	5.5464	2.8833e-20	3.55766e-08	2.2056e-59	Product: conserved hypothetical protein; encoded by transcript AFUB_072900A
AFUB_011780	10.9227	25.2495	25.4905	203.789	-1.2697	-1.08309	-3.21389	3.17258e-07	1.11616e-05	6.65635e-47	Product: GABA permease, putative; encoded by transcript AFUB_011780A
AFUB_007060	1.5651	18.8466	8.61688	132.25	-3.63635	-2.34792	-4.11505	6.23569e-30	8.22088e-13	5.47039e-46	Product: conserved hypothetical protein; encoded by transcript AFUB_007060A
AFUB_025320	4.4344	57.4582	55.3944	752.121	-3.6817	-3.42756	-3.94171	1.08929e-29	3.95749e-26	5.50468e-36	Product: carboxylic acid transport protein; encoded by transcript AFUB_025320A
AFUB_017900	0.435463	0.947559	34.0812	376.507	-1.05401	-5.78503	-3.66539	0.0566061	5.28977e-56	9.23829e-36	Product: extracellular GDSL-like lipase/acylhydrolase, putative; encoded by transcript AFUB_017900A
AFUB_101490	1.5926	14.0267	4.40775	64.7895	-2.87236	-1.33732	-3.76721	2.45597e-18	0.00017091	1.80963e-34	Product: MFS quinate transporter, putative; encoded by transcript AFUB_101490A
AFUB_030040	27.2339	0.365708	278.616	1.50598	5.50229	-3.0074	6.50336	2.24278e-21	7.95926e-08	3.91749e-33	Product: cutinase, putative; encoded by transcript AFUB_030040A
AFUB_056670	0.17826	0.482494	0.485336	12.0936	-1.42347	-1.51254	-4.75502	0.0394565	0.0109425	1.05134e-31	Product: neutral amino acid permease, putative; encoded by transcript AFUB_056670A
AFUB_056660	0.392611	1.79712	1.69925	28.3141	-2.21209	-1.60032	-4.41124	0.000173017	0.00823239	5.65574e-30	Product: hypothetical protein; encoded by transcript AFUB_056660A
AFUB_039970	22.9041	2.71371	358.264	3.44874	2.76318	-3.6087	5.84899	1.16904e-06	2.65116e-12	6.02321e-30	Product: extracellular proline-rich protein; encoded by transcript AFUB_039970A
AFUB_060960	44.4355	12.5346	99.56	6.8153	1.6558	-1.06063	3.52355	7.48893e-07	0.00198103	1.18141e-29	Product: DUF614 domain protein; encoded by transcript AFUB_060960A
AFUB_048730	0.0189378	0.0627696	1.02567	16.9879	-0.962817	-4.18856	-4.16211	0.421012	4.20456e-11	1.81498e-28	Product: MFS sugar transporter, putative; encoded by transcript AFUB_048730A
AFUB_022290	1.10082	4.93	7.12767	61.4435	-2.35284	-2.65784	-3.23698	8.03685e-12	1.35294e-15	3.09956e-28	Product: salicylate hydroxylase, putative; encoded by transcript AFUB_022290A
AFUB_004770	29.6065	10.5558	104.112	6.84855	1.33884	-1.68793	3.54026	0.000311271	5.7497e-07	1.4517e-27	Product: conserved hypothetical protein; encoded by transcript AFUB_004770A
AFUB_033610	1.27746	0.168183	6.00836	0.153699	2.58813	-2.08435	4.84511	5.43433e-08	7.00991e-08	1.60828e-27	Product: conserved hypothetical protein; encoded by transcript AFUB_033610A
AFUB_018650	4.28189	8.43825	26.1854	246.322	-0.9581	-2.326	-3.41185	0.0196519	1.00045e-12	1.71503e-27	Product: FAD monooxygenase, putative; encoded by transcript AFUB_018650A
AFUB_057970	6.63987	1.1578	73.5814	7.33404	2.27983	-3.27609	2.98813	4.27593e-11	2.44666e-30	2.25229e-25	Product: pectin lyase, putative; encoded by transcript AFUB_057970A
AFUB_087570	3.88268	10.0776	403.418	3243.11	-1.32407	-6.33256	-3.24389	0.000543824	2.31712e-86	1.56864e-23	Product: transcriptional activator of ethanol catabolism AlcS; encoded by transcript AFUB_087570A	AA catabolism?
AFUB_001220	284.41	51.8406	755.449	12.504	2.16768	-1.18071	5.10258	0.00026062	0.0638186	2.34414e-22	Product: tryptophan synthase; encoded by transcript AFUB_001220A
AFUB_089430	27.0902	12.2952	63.889	7.6295	1.0247	-1.13758	2.7342	0.00299098	0.000278947	7.10606e-21	Product: conserved hypothetical protein; encoded by transcript AFUB_089430A
AFUB_021380	22.8346	6.85695	67.3687	9.96407	1.60533	-1.42503	2.41196	9.17295e-09	9.29689e-08	2.46351e-20	Product: NADH-dependent flavin oxidoreductase, putative; encoded by transcript AFUB_021380A
AFUB_060880	33.498	148.577	91.5001	380.595	-2.19533	-1.34192	-2.26823	1.55134e-18	1.81305e-07	3.30672e-20	Product: MATE efflux family protein subfamily, putative; encoded by transcript AFUB_060880A
AFUB_084020	49.9686	7.1059	143.964	637.172	1.91419	-1.25377	-2.42183	5.21798e-12	7.23342e-06	3.86444e-20	Product: glyceraldehyde-3-phosphate dehydrogenase, putative; encoded by transcript AFUB_084020A
AFUB_060890	147.816	687.548	748.928	3549.33	-2.26743	-2.17491	-2.51099	4.55804e-16	3.71531e-15	6.14711e-20	Product: agmatinase, putative; encoded by transcript AFUB_060890A
AFUB_017690	0.102397	0.643382	21.5772	137.294	-1.92572	-6.58263	-2.88857	0.00155185	3.93093e-44	7.1639e-20	Product: GDSL lipase/acylhydrolase family protein; encoded by transcript AFUB_017690A
AFUB_100690	0.0432462	0.0220136	0.804306	6.77444	0.0899343	-3.66039	-3.24543	0.955177	6.70889e-12	1.69595e-19	Product: fatty acid oxygenase, putative; encoded by transcript AFUB_100690A
AFUB_087650	0.536283	3.65119	1.45805	11.2903	-2.70741	-1.13098	-3.14861	4.43513e-12	0.011654	1.72506e-19	Product: endo-1,4-beta-mannosidase; encoded by transcript AFUB_087650A
AFUB_079130	45.7586	10.4737	131.748	18.6658	2.01675	-1.38581	2.52443	8.28545e-12	2.46033e-06	4.58908e-19	Product: arsenic methyltransferase Cyt19, putative; encoded by transcript AFUB_079130A
AFUB_064910	3.18193	1.78441	18.976	144.543	0.66161	-2.38447	-3.09585	0.265521	1.81218e-10	4.6912e-18	Product: L-serine dehydratase, putative; encoded by transcript AFUB_064910A
AFUB_083010	12.931	18.0749	107.994	363.955	-0.532449	-2.94116	-2.074	0.135122	3.99859e-34	1.28563e-17	Product: conserved hypothetical protein; encoded by transcript AFUB_083010A
AFUB_083430	14.1259	46.9402	61.4794	244.606	-1.82589	-2.01444	-2.21894	2.2552e-11	3.77452e-14	4.24227e-17	Product: C6 transcription factor (Ctf1B), putative; encoded by transcript AFUB_083430A
AFUB_079490	0.401349	1.88578	5.07507	43.0349	-2.04039	-3.21831	-3.20922	8.56388e-05	2.66937e-12	8.0913e-17	Product: GPI anchored protein, putative; encoded by transcript AFUB_079490A
AFUB_060870	12.5385	55.3429	52.4443	301.75	-2.16122	-1.92202	-2.69833	3.47378e-10	1.77557e-08	4.91727e-16	Product: MFS transporter, putative; encoded by transcript AFUB_060870A
AFUB_000740	0.041	0.208058	0.844047	4.48698	-1.80744	-3.18887	-3.3435	0.0284011	4.11904e-07	8.71183e-16	Product: GPI anchored protein, putative; encoded by transcript AFUB_000740A
AFUB_026350	6.27399	12.6313	80.267	311.748	-1.06364	-3.50565	-2.21544	0.00116678	2.51451e-37	1.14289e-15	Product: amino acid permease; encoded by transcript AFUB_026350A
AFUB_030910	4.98835	15.2916	20.5068	140.911	-1.65637	-1.85704	-2.93883	9.33254e-05	3.37661e-06	1.51369e-14	Product: small oligopeptide transporter, OPT family; encoded by transcript AFUB_030910A
AFUB_081460	2.45633	0.606564	22.2616	94.242	1.80037	-2.84942	-2.32638	0.000377267	3.6378e-17	2.97837e-14	Product: hypothetical protein; encoded by transcript AFUB_081460A
AFUB_048250	10.2649	6.80709	34.3278	1.68276	0.345906	-1.62033	3.86447	0.726019	0.00347797	6.41975e-14	Product: short chain dehydrogenase (AtsC), putative; encoded by transcript AFUB_048250A
AFUB_050540	8.46908	6.97735	56.7951	5.41189	0.0493728	-2.34386	2.82713	0.957131	5.30958e-10	8.4321e-14	Product: aldehyde reductase (GliO), putative; encoded by transcript AFUB_050540A
AFUB_096340	15.2774	34.692	44.3343	132.791	-1.24182	-1.3862	-1.90572	7.58078e-06	1.53108e-07	1.05593e-13	Product: NCS1 allantoate transporter; encoded by transcript AFUB_096340A
AFUB_051860	10.1122	9.86707	76.5187	6.3406	-0.0224321	-2.58874	3.18465	0.982365	1.82723e-09	1.15204e-13	Product: HypA-like protein, putative; encoded by transcript AFUB_051860A
AFUB_073670	7.35598	21.7832	42.5949	271.11	-1.88236	-2.70771	-2.91155	1.34431e-05	1.3607e-11	1.86563e-13	Product: mitochondrial dicarboxylate carrier protein, putative; encoded by transcript AFUB_073670A
AFUB_023040	91.4974	160.655	243.424	630.182	-1.74908	-2.95661	-2.2601	6.45743e-08	1.7379e-22	1.88424e-13	NA
AFUB_093750	20.4214	6.97105	55.3027	2.51504	1.3719	-1.21202	3.70886	0.0314927	0.0366084	2.4979e-13	Product: conserved hypothetical protein; encoded by transcript AFUB_093750A
AFUB_076340	12.4105	5.02876	53.0028	7.85595	1.18433	-1.93595	2.39842	0.00220821	4.23602e-09	3.22038e-13	Product: GPI-anchored cell wall protein Pst1, putative; encoded by transcript AFUB_076340A
AFUB_090660	0.275446	6.61702	1.5337	10.2781	-4.33661	-2.19189	-2.92292	1.04747e-22	3.30468e-06	6.17148e-13	Product: conserved hypothetical protein; encoded by transcript AFUB_090660A
AFUB_072940	4.44238	1.56742	10.7976	1.26684	1.32756	-1.1658	2.70207	0.0021993	0.00392084	6.24815e-13	Product: SAM and PH domain protein; encoded by transcript AFUB_072940A similar to protein implicated in polar growth, functionally redundant with Boi1p; interacts with bud-emergence protein Bem1p; contains an SH3 (src homology 3) domain and a PH (pleckstrin homology) domain; Boi2p (GI:6320960) [Saccharomyces cerevisiae] PMID: 8666671
AFUB_062220	1.80588	3.2524	6.19622	22.5517	-0.917241	-1.54995	-2.12545	0.0221084	1.71778e-06	6.72708e-13	Product: MFS monosaccharide transporter, putative; encoded by transcript AFUB_062220A
AFUB_077920	0.11629	4.25514	0.713117	4.60319	-4.78749	-2.30548	-2.76732	3.49231e-23	1.1839e-05	2.21772e-12	Product: WSC domain protein, putative; encoded by transcript AFUB_077920A
AFUB_012700	23.7929	53.9626	59.6561	229.301	-1.23061	-1.20231	-2.16106	0.000337975	0.000254874	2.35862e-12	Product: uridine permease Fui1, putative; encoded by transcript AFUB_012700A
AFUB_036060	31.3786	41.6456	199.113	27.0511	-0.435942	-2.42005	2.43747	0.451252	2.13953e-12	2.59146e-12	Product: methyltransferase, putative; encoded by transcript AFUB_036060A
AFUB_044920	86.8142	21.6979	200.422	28.9386	1.82933	-1.08389	2.41416	5.06166e-07	0.0046301	3.90546e-12	Product: MFS monocarboxylate transporter, putative; encoded by transcript AFUB_044920A
AFUB_046080	12.5208	15.8915	268.486	28.2165	-0.41004	-4.11089	2.64626	0.55171	1.5732e-27	1.04846e-11	Product: conserved hypothetical protein; encoded by transcript AFUB_046080A
AFUB_060440	8.31438	11.6094	22.1858	3.98467	-0.582713	-1.32858	2.15165	0.208656	5.06255e-05	2.97113e-11	Product: metallo-beta-lactamase family protein; encoded by transcript AFUB_060440A
AFUB_005210	33.4521	87.3084	111.648	283.668	-1.50131	-1.63004	-1.61511	2.4951e-09	2.60511e-11	6.23688e-11	Product: urea transporter (Dur3), putative; encoded by transcript AFUB_005210A
AFUB_074830	44.8704	44.0125	101.142	501.76	-0.0817486	-1.00733	-2.44639	0.926083	0.0172124	6.37627e-11	Product: nicotinamide mononucleotide adenylyl transferase; encoded by transcript AFUB_074830A
AFUB_083870	11.0717	21.6759	34.6827	134.904	-1.09996	-1.54265	-2.19777	0.00598962	1.02331e-05	7.88315e-11	Product: protein phosphatase type 1 complex subunit Hex2/Reg1, putative; encoded by transcript AFUB_083870A
AFUB_043950	0.358166	3.12295	0.930566	8.21493	-3.39397	-1.41455	-3.29681	1.46478e-10	0.0184056	8.6699e-11	Product: MFS transporter, putative; encoded by transcript AFUB_043950A
AFUB_050450	774.486	214.961	2640.57	314.035	1.63561	-1.54427	2.70782	0.000400335	0.000510584	1.06509e-10	Product: GPI anchored protein, putative; encoded by transcript AFUB_050450A
AFUB_099960	17.1445	15.3606	47.5087	151.075	0.0207735	-1.30531	-1.90143	0.977344	3.00922e-05	1.61522e-10	Product: conserved hypothetical protein; encoded by transcript AFUB_099960A
AFUB_005720	9.71602	13.3526	23.7401	98.9648	-0.556704	-1.23323	-2.24236	0.303597	0.00111494	1.67959e-10	Product: conserved hypothetical protein; encoded by transcript AFUB_005720A possible frameshift
AFUB_014050	0.991069	1.29376	33.4668	233.989	-0.269298	-4.55969	-2.89692	0.785747	1.00808e-23	1.71432e-10	Product: pyridine nucleotide-disulphide oxidoreductase, putative; encoded by transcript AFUB_014050A
AFUB_056330	61.8933	53.3279	180.76	23.7844	0.0122235	-1.4139	2.54357	0.988835	0.000941873	2.64695e-10	Product: conserved hypothetical protein; encoded by transcript AFUB_056330A
AFUB_081630	7.32318	1.13088	57.166	0.350393	1.8174	-2.33325	5.59932	0.139903	0.018498	3.02961e-10	Product: pectate lyase, putative; encoded by transcript AFUB_081630A
AFUB_089550	4.80608	9.9426	14.4001	48.4081	-1.15437	-1.34699	-1.94561	0.00128322	4.13535e-05	3.89211e-10	Product: lipase, putative; encoded by transcript AFUB_089550A
AFUB_091820	1.41505	3.05304	7.41719	0.547084	-1.25961	-2.41499	3.24271	0.0493588	1.04102e-06	3.90225e-10	Product: cyanamide hydratase, putative; encoded by transcript AFUB_091820A
AFUB_022780	14.6128	4.13988	34.0069	6.77081	1.50385	-1.10485	2.07139	2.4803e-05	0.00167455	3.90225e-10	Product: agmatinase, putative; encoded by transcript AFUB_022780A
AFUB_017910	4.2413	2.88413	21.8088	62.4218	0.299585	-2.23725	-1.77688	0.585249	1.1151e-14	5.25798e-10	Product: short chain dehydrogenase/reductase; encoded by transcript AFUB_017910A
AFUB_004500	16.8872	4.78301	323.479	22.9778	1.53028	-3.85343	3.22981	0.0178808	4.72077e-14	7.43743e-10	Product: tartrate dehydrogenase, putative; encoded by transcript AFUB_004500A
AFUB_022650	56.3387	44.767	136.508	391.303	0.212613	-1.08919	-1.76872	0.703098	0.000438102	1.76371e-09	Product: conserved hypothetical protein; encoded by transcript AFUB_022650A
AFUB_081680	1.22259	2.78276	5.28078	23.1474	-1.20992	-1.92945	-2.34962	0.0194721	5.34323e-06	1.85046e-09	Product: aromatic amino acid and leucine permease; encoded by transcript AFUB_081680A
AFUB_095140	0.243736	0.945142	3.66111	13.8544	-1.63642	-3.14815	-2.22549	0.0026765	1.71995e-12	1.98144e-09	Product: conserved hypothetical protein; encoded by transcript AFUB_095140A
AFUB_075880	13.3525	15.9123	106.832	399.352	-0.364242	-2.73183	-2.04455	0.547519	5.47629e-16	2.55175e-09	Product: conserved hypothetical protein; encoded by transcript AFUB_075880A
AFUB_087660	39.3527	123.269	112.608	393.334	-1.69129	-1.3764	-2.02795	2.75336e-06	0.000135076	5.34533e-09	Product: proline permease PrnB; encoded by transcript AFUB_087660A
AFUB_063290	2.05034	13.267	5.15243	23.3069	-2.49306	-1.02337	-2.39693	6.96189e-09	0.0377854	7.303e-09	Product: conserved hypothetical protein; encoded by transcript AFUB_063290A
AFUB_078210	0.837803	0.0807305	7.48251	0.119448	2.42963	-2.59844	4.76061	0.0208215	0.00077514	9.86674e-09	Product: endo-1,4-beta-xylanase (XynG1), putative; encoded by transcript AFUB_078210A
AFUB_030050	2.02403	0.619687	12.7062	1.8579	1.68722	-2.34703	2.37409	0.000749049	7.69882e-09	1.07101e-08	Product: cytochrome p450, putative; encoded by transcript AFUB_030050A
AFUB_056340	43.4903	32.5019	372.979	101.899	0.415502	-2.90282	1.48845	0.291999	6.46906e-32	1.16807e-08	Product: epoxide hydrolase, putative; encoded by transcript AFUB_056340A
AFUB_096170	6.47664	2.98351	17.9518	2.85712	0.895303	-1.26915	2.28377	0.0963481	0.0029726	1.33452e-08	Product: metalloreductase transmembrane component, putative; encoded by transcript AFUB_096170A
AFUB_051230	1.74085	1.26683	52.1912	11.1823	0.3393	-4.7004	1.93683	0.615152	1.59997e-44	1.64575e-08	Product: MFS multidrug transporter, putative; encoded by transcript AFUB_051230A
AFUB_006370	25.837	42.193	97.4435	284.779	-0.71079	-1.68551	-1.7776	0.0931796	8.34822e-08	1.99458e-08	Product: AMP-binding domain protein, putative; encoded by transcript AFUB_006370A
AFUB_084410	3.047	22.2295	36.3389	199.293	-2.76705	-3.26818	-2.56459	2.72302e-09	3.31913e-13	2.13764e-08	Product: proline permease, putative; encoded by transcript AFUB_084410A
AFUB_062240	0.108876	0.246924	1.98945	8.41911	-0.814968	-3.70827	-2.21251	0.450981	6.96063e-11	2.24649e-08	Product: cellulase family protein; encoded by transcript AFUB_062240A
AFUB_092090	2.02367	0.866685	5.23292	0.552676	0.99584	-1.51815	3.17009	0.210499	0.00626301	2.39993e-08	Product: hypothetical protein; encoded by transcript AFUB_092090A
AFUB_058540	9.68855	43.8063	45.9215	107.548	-2.21679	-2.14544	-1.48788	1.95037e-17	1.04104e-16	2.57879e-08	Product: conserved hypothetical protein; encoded by transcript AFUB_058540A
AFUB_047440	62.1412	34.5669	152.293	31.8346	0.874098	-1.07194	1.86329	0.0376745	0.00274448	3.09799e-08	Product: conserved hypothetical protein; encoded by transcript AFUB_047440A
AFUB_014040	3.81152	9.28259	9.17918	53.6501	-1.32803	-1.15103	-2.62837	0.0222105	0.0328764	3.35649e-08	Product: ankyrin repeat protein; encoded by transcript AFUB_014040A
AFUB_075760	0.0492661	0	6.49861	0.753981	0.942757	-6.25236	2.67472	0.533823	2.77603e-22	3.64726e-08	Product: MFS gliotoxin efflux transporter GliA; encoded by transcript AFUB_075760A
AFUB_082740	6.84964	6.87286	26.1402	63.3046	-0.140033	-1.82757	-1.48147	0.804248	5.93078e-12	4.17714e-08	Product: acetoacetyl-CoA synthase; encoded by transcript AFUB_082740A
AFUB_025500	18.8188	31.6511	47.5249	124.49	-0.846799	-1.19969	-1.63855	0.0197693	0.000101678	4.32612e-08	Product: RING finger domain protein, putative; encoded by transcript AFUB_025500A
AFUB_090820	17.1163	13.7278	23.9526	14.1195	0.629642	-1.06884	1.86098	0.18949	0.00319507	4.39713e-08	Product: PROBABLE O-SIALOGLYCOPROTEIN ENDOPEPTIDASE; encoded by transcript AFUB_090820A
AFUB_055050	11.3137	61.888	513.58	1411.19	-2.44852	-5.22907	-1.70227	1.60953e-15	8.77088e-72	4.44629e-08	Product: beta-lactamase family protein; encoded by transcript AFUB_055050A
AFUB_080890	2.4108	1.45893	6.67038	0.869582	0.368345	-1.44475	2.55005	0.668166	0.00286427	1.01736e-07	Product: pectin methylesterase, putative; encoded by transcript AFUB_080890A
AFUB_102360	7.22056	3.35058	15.019	3.45781	0.9076	-1.09819	1.91348	0.0531767	0.00274448	1.08033e-07	NA
AFUB_036900	296.66	259.934	1068.46	258.868	0.0676777	-1.72694	1.71685	0.927376	5.49861e-08	1.16953e-07	Product: glutathione peroxidase Hyr1, putative; encoded by transcript AFUB_036900A
AFUB_085160	0.364111	1.01997	1.12561	4.72212	-1.49451	-1.20569	-2.21972	0.00846206	0.0263165	1.27847e-07	Product: GABA permease, putative; encoded by transcript AFUB_085160A
AFUB_022340	9.09953	20.8511	28.4311	144.868	-1.22527	-1.50419	-2.45743	0.0341195	0.00247965	1.53134e-07	Product: C6 transcription factor, putative; encoded by transcript AFUB_022340A
AFUB_024247	4.43693	8.0513	81.7541	314.734	-0.950899	-3.92744	-2.13532	0.0784859	4.1129e-24	1.54968e-07	Product: NADP-dependent malic enzyme MaeA; encoded by transcript AFUB_024247A
AFUB_035100	1.52673	11.1297	7.84862	27.0466	-2.68109	-2.00744	-1.96933	9.02688e-11	1.81019e-06	1.88896e-07	Product: conserved hypothetical protein; encoded by transcript AFUB_035100A
AFUB_060700	1.49382	1.00516	4.83411	15.0991	0.268227	-1.6475	-1.78416	0.728762	1.18722e-05	1.89945e-07	Product: conserved hypothetical protein; encoded by transcript AFUB_060700A
AFUB_075360	0.285108	1.414	2.53247	9.62865	-2.33072	-2.82641	-2.05582	4.8444e-06	2.29211e-09	1.98507e-07	Product: cell surface metalloreductase, putative; encoded by transcript AFUB_075360A similar to RF:XP_753163.1: cell surface metalloreductase FreA [Aspergillus fumigatus Af293]
AFUB_096760	0.549382	1.88922	6.12563	21.3735	-1.6467	-3.06318	-2.00783	0.000704167	1.93067e-13	2.5542e-07	Product: MFS transporter, putative; encoded by transcript AFUB_096760A
AFUB_085050	3.63164	0.611684	10.4014	1.48772	2.16013	-1.39031	2.34933	4.38321e-05	0.00305475	3.44174e-07	Product: aldo-keto reductase (YakC), putative; encoded by transcript AFUB_085050A
AFUB_024440	1.77669	1.52416	6.74941	15.8745	0.0503251	-1.81435	-1.47839	0.948729	1.97563e-09	3.48369e-07	Product: carboxylesterase, putative; encoded by transcript AFUB_024440A
AFUB_091080	4.79052	7.6835	105.638	7.60893	-0.736341	-3.90388	3.11848	0.461163	4.06801e-11	3.83073e-07	Product: glutathione S-transferase, putative; encoded by transcript AFUB_091080A
AFUB_090680	0.176668	2.60221	0.980027	3.43439	-3.75624	-2.23274	-2.00437	2.78402e-14	2.2436e-05	7.77035e-07	Product: hexose transporter protein; encoded by transcript AFUB_090680A
AFUB_044910	15.5741	6.80044	37.1627	7.85966	1.14591	-1.08812	1.86701	0.00960678	0.0069907	8.89652e-07	Product: mitochondrial enoyl reductase, putative; encoded by transcript AFUB_044910A
AFUB_058080	36.3336	9.69083	151.874	35.6193	1.6748	-1.89432	1.7486	5.22085e-06	4.91899e-08	1.04558e-06	Product: amidase, putative; encoded by transcript AFUB_058080A
AFUB_034220	0.400004	0.540793	2.71882	0.0779294	-0.355089	-2.23064	3.94359	0.81185	0.00277863	1.1892e-06	Product: conserved hypothetical protein; encoded by transcript AFUB_034220A
AFUB_102960	3.53453	1.33668	7.64797	1.37726	1.07532	-1.14088	1.98476	0.0398785	0.00674686	1.43745e-06	NA
AFUB_078180	17.2835	36.4021	51.9767	8.49268	-1.10797	-1.39166	2.21959	0.0601211	0.00491077	2.38537e-06	Product: conserved hypothetical protein; encoded by transcript AFUB_078180A
AFUB_055040	2.02653	17.2282	26.6669	63.7763	-3.07906	-3.47043	-1.54129	2.78776e-21	1.91312e-27	2.9437e-06	Product: steroid monooxygenase (CpmA), putative; encoded by transcript AFUB_055040A
AFUB_004490	4.68331	2.93146	27.2609	8.07623	0.374549	-2.53908	1.41939	0.497634	1.41652e-17	5.3211e-06	Product: C6 finger domain protein, putative; encoded by transcript AFUB_004490A
AFUB_098690	0.0342564	0.103484	0.538774	3.16523	-1.29044	-2.75892	-2.55741	0.212668	8.5766e-05	5.36517e-06	Product: homeobox transcription factor, putative; encoded by transcript AFUB_098690A
AFUB_087590	64.6367	197.283	6607.95	14736.2	-1.61037	-6.39825	-1.45591	4.86731e-07	8.72481e-109	6.27679e-06	Product: alcohol dehydrogenase, putative; encoded by transcript AFUB_087590A
AFUB_096130	6.13368	3.80839	66.1677	172	0.360213	-3.11438	-1.6583	0.583699	5.35969e-19	7.21798e-06	NA
AFUB_073340	37.3763	11.618	84.3944	21.6808	1.47418	-1.06341	1.64165	0.000134526	0.00619731	9.70748e-06	Product: conserved hypothetical protein; encoded by transcript AFUB_073340A
AFUB_033890	32.0286	15.4407	113.005	30.8923	0.927338	-1.68766	1.55808	0.0307948	9.31454e-07	1.2931e-05	Product: hypothetical protein; encoded by transcript AFUB_033890A
AFUB_094630	4.61174	6.55194	14.5257	4.24815	-0.545821	-1.52051	1.41945	0.250941	1.82527e-06	1.88604e-05	Product: hypothetical protein; encoded by transcript AFUB_094630A
AFUB_081200	0.25699	0.579183	1.92981	7.34266	-0.785883	-2.30173	-2.10588	0.408049	5.95284e-05	1.90289e-05	Product: acetyl xylan esterase, putative; encoded by transcript AFUB_081200A
AFUB_056870	875.664	868.885	2130.03	288.924	-0.187515	-1.15351	2.3905	0.871676	0.0645727	1.99476e-05	Product: CipC-like antibiotic response protein, putative; encoded by transcript AFUB_056870A
AFUB_068480	39.1688	20.1249	90.635	27.9791	0.854069	-1.08709	1.37337	0.0259788	0.000922146	2.41177e-05	Product: aminotransferase, classes I and II, putative; encoded by transcript AFUB_068480A
AFUB_017840	5.44607	11.1764	35.0256	4.521	-1.0465	-2.38311	2.33756	0.1614	1.05701e-05	2.88304e-05	Product: pectate lyase A; encoded by transcript AFUB_017840A
AFUB_070800	8.87283	17.2424	18.5313	33.5662	-1.12059	-1.04967	-1.12681	6.03518e-05	0.000105473	2.92168e-05	NA
AFUB_046450	3.21785	6.10929	63.9546	12.9259	-1.61367	-4.48935	1.80299	0.0090355	2.36574e-21	3.50579e-05	Product: conserved hypothetical protein; encoded by transcript AFUB_046450A
AFUB_000370	0.712283	0.776871	5.92335	15.7838	-0.326142	-2.82882	-1.7104	0.708232	1.90662e-11	3.50772e-05	Product: extracelular cellulose binding protein (Cip2), putative; encoded by transcript AFUB_000370A similar to cellulose binding protein Cip2 (GI:31747154) [Hypocrea jecorina] PMID: 12788920 similar to multidomain acetyl xylan esterase CesA (GI:5834678) [Ruminococcus flavefaciens] PMID: 10846217
AFUB_012050	23.3227	12.7617	51.7246	17.0648	0.826611	-1.31768	1.24741	0.0245398	6.06252e-06	3.84221e-05	Product: hypothetical protein; encoded by transcript AFUB_012050A
AFUB_000650	34.1497	30.7091	443.832	1034.53	0.0330189	-3.5153	-1.42134	0.967759	3.04615e-29	3.86549e-05	Product: mitochondrial carnitine:acyl carnitine carrier, putative; encoded by transcript AFUB_000650A
AFUB_101650	0.192656	0.382541	704.877	129.82	-0.878868	-10.7924	2.04699	0.316022	2.16557e-103	3.95997e-05	Product: MFS multidrug transporter, putative; encoded by transcript AFUB_101650A
AFUB_086740	0.83562	1.30649	4.1308	16.709	-0.55274	-1.98433	-2.14574	0.540154	0.000246664	4.27614e-05	Product: conserved hypothetical protein; encoded by transcript AFUB_086740A
AFUB_091130	1.93817	1.60724	84.0507	154.474	0.241003	-5.23906	-1.13025	0.67961	2.91966e-86	4.62565e-05	Product: sugar transporter family protein; encoded by transcript AFUB_091130A
AFUB_046310	0.0332522	0.0235702	3.37838	8.42708	0.0531756	-5.87613	-1.55681	0.977319	9.02819e-24	5.39631e-05	Product: beta-xylosidase; encoded by transcript AFUB_046310A
AFUB_034580	1.67802	3.44137	14.1952	31.069	-0.793067	-2.02785	-1.29959	0.0540198	5.35943e-11	6.36728e-05	Product: LipA and NB-ARC domain protein; encoded by transcript AFUB_034580A
AFUB_079700	0.364926	0.728437	0.977544	2.75753	-0.90057	-1.15486	-1.75993	0.166685	0.0240698	6.99172e-05	Product: fungal specific transcription factor, putative; encoded by transcript AFUB_079700A
AFUB_002420	7.3707	8.89135	22.3027	6.64679	-0.106785	-1.14513	1.32269	0.877197	0.000481793	7.00911e-05	Product: extracellular SCP domain protein Pry1, putative; encoded by transcript AFUB_002420A
AFUB_077620	0.298061	0.687581	2.40353	7.62391	-0.792789	-2.26275	-1.6935	0.284998	1.39441e-06	7.23251e-05	Product: endoglucanase, putative; encoded by transcript AFUB_077620A
AFUB_010710	0.0413538	0.100097	1.01793	4.16066	-1.46091	-3.74513	-2.05762	0.200686	3.02061e-07	7.28301e-05	Product: oxidoreductase, putative; encoded by transcript AFUB_010710A
AFUB_067030	2.57937	1.47812	21.4026	6.24939	0.933583	-2.6907	1.35707	0.0532596	1.45263e-16	8.82251e-05	Product: conserved hypothetical protein; encoded by transcript AFUB_067030A
AFUB_100460	0.568603	0.100108	3.18101	0.0741671	1.37417	-1.95584	3.63723	0.300126	0.0404361	8.84485e-05	Product: metalloproteinase, putative; encoded by transcript AFUB_100460A
AFUB_038220	11.0512	17.4982	49.0446	100.846	-0.754846	-2.00907	-1.28064	0.0625921	4.04792e-11	9.48913e-05	Product: glutaminase, putative; encoded by transcript AFUB_038220A
AFUB_022380	9.48283	2.37364	26.27	3.80356	1.73324	-1.32056	2.08586	0.00276516	0.0195709	0.000104108	Product: MFS transporter, putative; encoded by transcript AFUB_022380A
AFUB_046870	6.71039	8.62994	19.0873	38.7957	-0.461673	-1.36932	-1.26348	0.346755	1.99653e-05	0.000116497	Product: phosphatidylglycerol specific phospholipase, putative; encoded by transcript AFUB_046870A
AFUB_099610	4.68693	11.0455	13.641	25.1073	-1.1284	-1.22707	-1.08321	0.000153825	1.16184e-05	0.000123657	Product: conserved hypothetical protein; encoded by transcript AFUB_099610A
AFUB_094700	84.6993	109.796	409.501	1083.52	-0.432925	-2.05883	-1.58732	0.50796	1.13671e-07	0.000127628	Product: citrate synthase Cit1, putative; encoded by transcript AFUB_094700A
AFUB_009580	1.17135	2.7504	4.01255	8.15057	-1.69515	-2.00046	-1.21921	1.71281e-06	1.67254e-09	0.000140174	Product: conserved hypothetical protein; encoded by transcript AFUB_009580A
AFUB_043270	81.1725	59.1876	210.224	67.487	0.2939	-1.279	1.34213	0.616392	0.000213831	0.000146112	Product: C6 transcription factor (Fcr1), putative; encoded by transcript AFUB_043270A
AFUB_099690	841.11	410.903	2244.74	645.312	0.843006	-1.33659	1.52322	0.0953183	0.00079199	0.000149929	Product: GPI anchored protein, putative; encoded by transcript AFUB_099690A
AFUB_078670	8.05763	8.00788	25.9432	51.8438	-0.0452269	-1.48328	-1.23718	0.952266	2.23727e-06	0.000151032	Product: beta-alanine synthase, putative; encoded by transcript AFUB_078670A
AFUB_095430	61.5433	25.5906	203.283	323.021	1.13092	-1.62239	-0.939734	3.85757e-06	9.47749e-13	0.000156758	Product: isocitrate lyase; encoded by transcript AFUB_095430A
AFUB_099430	0.550162	0.382844	4.40541	1.06999	0.434609	-2.73655	1.65871	0.615127	1.40475e-10	0.000193696	Product: phosphate:H+ symporter; encoded by transcript AFUB_099430A
AFUB_086980	5.3805	3.81742	14.4815	4.51087	0.314855	-1.57759	1.29315	0.604483	1.57266e-06	0.000200656	Product: hypothetical protein; encoded by transcript AFUB_086980A
AFUB_050440	29.4753	8.38458	134.612	33.0936	1.59955	-1.94812	1.679	0.000703154	5.33824e-06	0.000201643	Product: aldo-keto reductase (AKR), putative; encoded by transcript AFUB_050440A
AFUB_076150	355.411	514.025	1680.05	4311.45	-0.525237	-1.99331	-1.60876	0.419985	1.01477e-06	0.000206475	Product: conserved hypothetical protein; encoded by transcript AFUB_076150A
AFUB_101990	0.608859	1.10442	2.12068	4.78872	-0.903815	-1.70381	-1.41472	0.0878856	1.55046e-05	0.000210365	Product: C6 transcription factor, putative; encoded by transcript AFUB_101990A
AFUB_051460	1.64282	1.11014	8.52592	2.24967	0.422708	-2.0441	1.47367	0.523015	4.50096e-08	0.000223049	Product: choline transport protein Ctr, putative; encoded by transcript AFUB_051460A
AFUB_022200	5.55208	17.3677	12.9901	27.6056	-1.88996	-1.19747	-1.37637	1.80628e-07	0.0015528	0.00023796	Product: conserved hypothetical protein; encoded by transcript AFUB_022200A
AFUB_024850	98.5307	166.385	224.633	486.263	-1.23043	-1.4843	-1.38605	0.0021743	4.78526e-05	0.000264741	Product: isochorismatase family hydrolase, putative; encoded by transcript AFUB_024850A
AFUB_071040	0.703466	2.83917	3.24196	7.76753	-2.06432	-1.89352	-1.5468	1.13777e-05	3.53124e-05	0.000286021	NA
AFUB_098750	76.0917	76.1025	197.811	70.924	-0.0839115	-1.20021	1.08911	0.891934	3.56378e-05	0.00035573	Product: AN1 zinc finger protein; encoded by transcript AFUB_098750A
AFUB_044990	11.3572	7.28222	35.061	5.98293	0.387161	-1.54879	2.18329	0.723086	0.013492	0.000373586	NA
AFUB_077600	8.36093	10.3147	21.9093	43.9246	-0.359861	-1.22241	-1.21444	0.509632	0.000280214	0.000376126	Product: carboxy-cis,cis-muconate cyclase, putative; encoded by transcript AFUB_077600A
AFUB_091490	15.1197	21.2504	34.4215	76.6714	-0.579312	-1.07662	-1.42097	0.305239	0.00853457	0.000384895	Product: purine permease, putative; encoded by transcript AFUB_091490A
AFUB_052830	14.3541	24.9685	50.0911	110.291	-0.863144	-1.60947	-1.41203	0.085783	3.03331e-05	0.000478554	Product: peroxisomal membrane protein Pmp47, putative; encoded by transcript AFUB_052830A
AFUB_000990	3.97334	2.36897	13.3752	5.49249	0.620026	-1.72329	1.01456	0.113302	1.45653e-10	0.000575319	Product: ferric-chelate reductase, putative; encoded by transcript AFUB_000990A
AFUB_057330	0.368179	0.424394	2.11402	5.67775	-0.420196	-2.1519	-1.66523	0.685754	4.95093e-05	0.000578966	Product: beta-lactamase; encoded by transcript AFUB_057330A
AFUB_084650	0.425558	0.407141	17.3784	3.61731	0.0536455	-4.8717	1.87576	0.969866	3.17767e-21	0.000590507	Product: conserved hypothetical protein; encoded by transcript AFUB_084650A
AFUB_035620	0.108009	0.025461	0.443017	2.45339	0.855518	-1.76275	-2.42549	0.593296	0.0492769	0.000609021	Product: conserved hypothetical protein; encoded by transcript AFUB_035620A
AFUB_058600	15.053	28.4323	40.4248	70.9509	-1.00584	-1.31358	-1.09439	0.0028427	1.31356e-05	0.000611477	Product: acyltransferase, putative; encoded by transcript AFUB_058600A
AFUB_096120	6.40404	4.29961	77.1882	167.25	0.756143	-2.79208	-1.3972	0.176824	5.67386e-14	0.000625467	Product: cytochrome P450 monooxygenase, putative; encoded by transcript AFUB_096120A
AFUB_087510	1.96924	6.41339	8.6454	15.723	-1.77135	-2.10288	-1.09298	8.24253e-08	1.84881e-11	0.000681697	Product: integral membrane protein; encoded by transcript AFUB_087510A
AFUB_073140	9.50648	3.32132	21.6727	6.24074	1.31741	-1.10487	1.49281	0.00621529	0.0137384	0.000714558	Product: conserved hypothetical protein; encoded by transcript AFUB_073140A
AFUB_061660	3.62904	1.31271	8.98404	2.83805	1.24045	-1.16164	1.34971	0.00364668	0.00328146	0.000716151	Product: WD domain, G-beta repeat protein; encoded by transcript AFUB_061660A
AFUB_087640	0.294357	0.62112	1.34996	3.10583	-1.27985	-1.57706	-1.63427	0.0524259	0.0037882	0.000720296	Product: cysteine-rich secreted protein; encoded by transcript AFUB_087640A
AFUB_097960	21.3464	18.9382	55.7092	19.2822	-0.00790317	-1.36113	1.16471	0.991181	2.99305e-05	0.000776665	Product: thermoresistant gluconokinase family protein; encoded by transcript AFUB_097960A
AFUB_004480	11.6873	6.12062	40.5537	11.557	0.707238	-1.6648	1.51986	0.252916	0.000109179	0.000781138	Product: coenzyme A transferase, putative; encoded by transcript AFUB_004480A
AFUB_013990	4.60413	1.95768	10.6654	3.25464	1.0971	-1.05959	1.31886	0.0124909	0.00718864	0.000810351	Product: exo-beta-1,3-glucanase Exg0; encoded by transcript AFUB_013990A
AFUB_028190	49.5909	39.7993	598.45	1246.75	0.218183	-3.353	-1.28059	0.750284	1.77766e-23	0.000819723	Product: carnitine acetyl transferase; encoded by transcript AFUB_028190A
AFUB_081830	36.5404	65.802	124.713	37.6835	-0.931207	-1.64293	1.39304	0.0610413	2.82933e-05	0.000845585	Product: DUF567 domain protein; encoded by transcript AFUB_081830A
AFUB_037720	18.7001	10.4177	55.8898	123.972	0.619135	-1.47521	-1.36255	0.276955	0.000184665	0.000965618	Product: conserved hypothetical protein; encoded by transcript AFUB_037720A
AFUB_010700	0.101928	0.0650619	1.93835	5.20863	0.291631	-3.77965	-1.63924	0.854368	2.00342e-10	0.00104041	Product: conserved hypothetical protein; encoded by transcript AFUB_010700A
AFUB_034590	0.139314	0.153556	3.05838	6.56722	-0.310916	-3.71909	-1.35466	0.796036	3.56408e-14	0.00104416	Product: C4-dicarboxylate transporter/malic acid transport protein; encoded by transcript AFUB_034590A
AFUB_022280	16.8102	14.2079	46.4154	86.063	0.0857077	-1.36885	-1.17903	0.907979	6.25877e-05	0.0011092	Product: transcription factor RfeD, putative; encoded by transcript AFUB_022280A
AFUB_086970	5.72386	2.84591	31.8417	7.42983	0.664356	-2.33944	1.72753	0.394744	1.71397e-06	0.00111555	Product: MFS multidrug transporter, putative; encoded by transcript AFUB_086970A
AFUB_050500	12.1536	10.4139	41.5438	15.4147	0.105095	-1.62943	1.09154	0.875031	9.35541e-08	0.00112364	Product: histone deacetylase HdaA; encoded by transcript AFUB_050500A
AFUB_079760	1.79958	3.16777	17.1983	5.10116	-0.847838	-2.97686	1.46796	0.158996	3.71992e-13	0.00114366	NA
AFUB_066460	7.68059	8.55738	28.0307	10.8838	-0.268513	-1.74142	1.0478	0.613497	2.93515e-09	0.00128064	Product: conserved hypothetical protein; encoded by transcript AFUB_066460A
AFUB_085350	2.32196	3.10939	24.0122	4.47161	-0.321691	-2.89247	1.9513	0.774594	2.03056e-07	0.00133239	NA
AFUB_028650	0.433421	0.540088	5.75117	1.43297	-0.622442	-3.39931	1.6788	0.528554	7.3384e-11	0.00136299	Product: conserved hypothetical protein; encoded by transcript AFUB_028650A
AFUB_049960	15.5192	6.03432	41.3461	9.99521	1.08804	-1.2519	1.75476	0.111857	0.0255741	0.00136299	Product: conserved hypothetical protein; encoded by transcript AFUB_049960A
AFUB_049270	2.73518	1.12976	30.5853	7.02816	1.1159	-3.19542	1.74524	0.126361	9.22543e-11	0.00137797	Product: conserved hypothetical protein; encoded by transcript AFUB_049270A
AFUB_093370	116.807	200.227	978.313	216.029	-0.800251	-2.78283	1.78051	0.295221	3.43693e-08	0.00141324	Product: NAD-dependent formate dehydrogenase AciA/Fdh; encoded by transcript AFUB_093370A
AFUB_017520	0.140806	0.148046	0.921865	3.9676	0.163119	-1.98285	-2.11349	0.931097	0.0125058	0.00142604	Product: short-chain dehydrogenase/reductase family protein, putative; encoded by transcript AFUB_017520A
AFUB_049670	0.900645	0.430755	6.75908	2.01173	0.737685	-2.74453	1.42564	0.310389	4.16821e-11	0.00145528	Product: carboxypeptidase S1, putative; encoded by transcript AFUB_049670A
AFUB_032610	8.11861	31.0785	1658.43	2823.01	-1.32896	-6.56028	-1.00276	1.6687e-05	3.5064e-130	0.00148735	Product: succinate:fumarate antiporter (Acr1), putative; encoded by transcript AFUB_032610A
AFUB_066470	11.4611	25.6491	101.919	189.153	-1.22486	-3.28251	-1.40419	0.0125666	8.2346e-17	0.00158684	Product: conserved hypothetical protein; encoded by transcript AFUB_066470A
AFUB_011380	16.5306	15.4328	37.9038	72.2787	0.0015568	-1.13487	-1.1689	0.99875	0.00164791	0.00159444	Product: protein kinase, putative; encoded by transcript AFUB_011380A
AFUB_052250	17.5963	11.7531	106.443	178.778	0.48763	-2.43387	-1.03153	0.286359	3.73935e-17	0.00159472	Product: isopenicillin N-CoA epimerase, putative; encoded by transcript AFUB_052250A
AFUB_087270	2.84598	3.28814	23.4526	56.3111	-0.225994	-2.7736	-1.45506	0.800305	4.06801e-11	0.00161398	Product: aminotransferase, putative; encoded by transcript AFUB_087270A
AFUB_088950	0.494866	1.97797	1.67122	3.98544	-2.03301	-1.92201	-1.40721	2.81437e-05	4.14185e-05	0.00163497	Product: ferulic acid esterase (FaeA), putative; encoded by transcript AFUB_088950A
AFUB_085070	0.238568	0.121892	3.37584	0.865287	1.03198	-3.45072	1.82407	0.322633	6.08536e-10	0.0016921	Product: hypothetical protein; encoded by transcript AFUB_085070A
AFUB_062140	1.80978	0.725205	6.79491	1.59659	1.1177	-1.76426	1.6468	0.0984481	0.000438345	0.00180708	Product: hypothetical protein; encoded by transcript AFUB_062140A
AFUB_034830	11.6073	6.57485	37.9286	14.8709	0.745928	-1.52494	1.09381	0.0904206	2.25587e-06	0.00185373	Product: hypothetical protein; encoded by transcript AFUB_034830A
AFUB_082010	29.0327	28.5341	145.394	291.861	-0.107465	-2.16414	-1.24477	0.893162	1.69421e-09	0.00191787	Product: conserved hypothetical protein; encoded by transcript AFUB_082010A
AFUB_086910	3.82191	2.64109	41.8766	7.44242	0.467234	-3.07738	2.0228	0.677128	2.35296e-07	0.00200348	Product: metallo-beta-lactamase domain protein, putative; encoded by transcript AFUB_086910A
AFUB_034290	0.331218	0.36507	2.20702	6.1868	-0.329035	-2.15355	-1.70824	0.804248	0.000545037	0.00201706	NA
AFUB_069460	21.145	60.0994	70.6086	203.076	-1.57199	-1.61898	-1.7404	0.0103813	0.00380682	0.00232492	Product: conserved hypothetical protein; encoded by transcript AFUB_069460A
AFUB_045610	2.67147	0.508435	11.5243	3.84133	2.10176	-1.99915	1.25803	3.22615e-07	9.52908e-08	0.0024601	Product: nonribosomal peptide synthetase, putative; encoded by transcript AFUB_045610A
AFUB_012090	9.40737	10.3067	33.8055	13.3682	-0.247952	-1.68447	0.986409	0.644983	8.89178e-09	0.00262164	Product: MFS toxin efflux pump (AflT), putative; encoded by transcript AFUB_012090A
AFUB_046510	0.676621	0.643377	2.33722	6.90698	0.129178	-1.39944	-1.68126	0.919693	0.0198319	0.0031246	Product: cellobiohydrolase, putative; encoded by transcript AFUB_046510A
AFUB_070690	23.8933	17.7705	63.3661	13.8557	0.329606	-1.17778	1.59333	0.723558	0.0318917	0.00326167	Product: conserved hypothetical protein; encoded by transcript AFUB_070690A
AFUB_056680	2.28699	1.68761	9.04688	19.8877	0.332052	-1.71714	-1.37005	0.701792	0.000166129	0.00362681	Product: polysaccharide deacetylase family protein; encoded by transcript AFUB_056680A
AFUB_044430	4.69562	4.71297	18.5816	7.57484	-0.100599	-1.8386	0.996961	0.88363	1.84688e-09	0.00374082	Product: conserved hypothetical protein; encoded by transcript AFUB_044430A
AFUB_090580	76.0704	156.14	220.512	69.3017	-1.0649	-1.33638	1.30217	0.0339764	0.00188102	0.00380597	Product: glyoxylase family protein, putative; encoded by transcript AFUB_090580A; GO_function: catalytic activity [GO ID 0003824]; GO_process: metabolic process [GO ID 0008152]
AFUB_084130	8.72193	10.1024	26.3553	46.8157	-0.243585	-1.39441	-1.07748	0.70287	5.72754e-05	0.00386462	Product: MFS transporter, putative; encoded by transcript AFUB_084130A
AFUB_031110	1.25435	0.952591	3.72851	6.8674	0.489845	-1.46051	-1.1458	0.498455	0.000330974	0.00410815	Product: conserved hypothetical protein; encoded by transcript AFUB_031110A
AFUB_090420	100.254	88.2991	271.151	121.871	0.0614933	-1.31809	0.851555	0.919419	7.85121e-07	0.00429894	Product: glutamine-serine-proline rich protein, putative; encoded by transcript AFUB_090420A
AFUB_019900	89.2796	99.6994	247.36	443.803	-0.142129	-1.34203	-1.07742	0.845472	0.00014625	0.00467462	Product: Yippee zinc-binding protein, putative; encoded by transcript AFUB_019900A
AFUB_084290	0.685719	0.453132	8.09671	2.23867	0.403597	-3.21543	1.43009	0.704629	2.17212e-11	0.00494425	Product: conserved hypothetical protein; encoded by transcript AFUB_084290A
AFUB_023820	35.6454	17.6267	166.94	278.317	0.814301	-2.04442	-1.0071	0.0458439	5.49434e-11	0.0049645	Product: acyl-CoA synthetase, putative; encoded by transcript AFUB_023820A
AFUB_008920	180.651	189.865	795.648	1565.17	-0.174827	-1.9478	-1.15878	0.819147	1.02267e-07	0.00511869	Product: aminotransferase, class V, putative; encoded by transcript AFUB_008920A
AFUB_096490	9.56003	12.3999	28.675	48.4056	-0.467878	-1.41413	-0.994794	0.350378	1.5417e-05	0.00527495	Product: conserved hypothetical protein; encoded by transcript AFUB_096490A
AFUB_041179	72.5969	89.7742	253.248	75.4502	-0.396689	-1.60582	1.38964	0.613497	0.000552915	0.00531374	Product: conserved hypothetical protein; encoded by transcript AFUB_041179A
AFUB_034540	228.651	211.278	605.059	213.381	0.00858718	-1.2451	1.21062	0.99202	0.00288662	0.00578586	Product: lysophospholipase Plb3; encoded by transcript AFUB_034540A
AFUB_097990	7.22304	41.7393	15.8738	39.2841	-2.53424	-1.02876	-1.48162	2.73585e-07	0.0683117	0.00633501	Product: Pfs domain protein; encoded by transcript AFUB_097990A
AFUB_078970	11.4453	19.5565	33.4133	60.3298	-0.796148	-1.40398	-1.1264	0.110079	0.000238624	0.00634923	Product: hypothetical protein; encoded by transcript AFUB_078970A
AFUB_027960	4.71672	6.30494	12.5212	19.8149	-0.476892	-1.1709	-0.994254	0.351422	0.000701792	0.00652307	Product: integral membrane protein; encoded by transcript AFUB_027960A
AFUB_101660	1.28885	0.86982	24.1071	8.74228	0.560775	-3.9276	1.20615	0.438265	1.77766e-23	0.00684268	Product: N,N-dimethylglycine oxidase; encoded by transcript AFUB_101660A
AFUB_088580	2.24883	4.58635	18.1283	34.3372	-1.06052	-2.79788	-1.26146	0.0534002	1.10903e-11	0.00687015	Product: indoleamine 2,3-dioxygenase family protein; encoded by transcript AFUB_088580A
AFUB_074730	2.32565	3.2752	13.1899	3.99916	-0.525522	-2.14352	1.24184	0.433457	1.51601e-07	0.00702328	Product: ankyrin repeat protein; encoded by transcript AFUB_074730A
AFUB_048970	0.177161	3.71815	0.575952	1.29682	-4.01802	-1.19571	-1.43356	5.37875e-16	0.0514982	0.00730365	Product: MFS alpha-glucoside transporter, putative; encoded by transcript AFUB_048970A
AFUB_039440	1.0585	1.42461	4.95622	11.9412	-0.545076	-2.18973	-1.43123	0.510314	8.80246e-06	0.00741678	Product: hypothetical protein; encoded by transcript AFUB_039440A
AFUB_086660	0	0	8.91094	17.9331	0	-7.39391	-1.23423	1	6.78398e-26	0.00748452	Product: secretory lipase, putative; encoded by transcript AFUB_086660A
AFUB_054380	10.8638	2.87886	46.753	13.8324	1.78094	-1.88346	1.40139	0.000860782	0.000104412	0.00870291	Product: hypothetical protein; encoded by transcript AFUB_054380A
AFUB_048750	1.30916	55.1659	284.447	743.027	-4.93587	-6.97437	-1.54799	1.73023e-21	2.16196e-43	0.00925163	Product: zinc-binding oxidoreductase, putative; encoded by transcript AFUB_048750A
AFUB_080900	1.71164	3.62476	6.99498	2.04097	-1.04304	-1.64109	1.30853	0.0742078	0.000397246	0.00949604	Product: MFS sugar transporter, putative; encoded by transcript AFUB_080900A
AFUB_047530	9.74663	8.4497	23.0221	8.89021	0.273764	-1.16001	1.25046	0.739656	0.0128947	0.00958669	Product: conserved hypothetical protein; encoded by transcript AFUB_047530A
AFUB_038300	36.9667	32.8646	88.5528	131.983	0.056094	-1.12542	-0.821453	0.932595	0.000103987	0.00985104	Product: glutathione S-transferase GstA; encoded by transcript AFUB_038300A
AFUB_049240	123.329	88.5389	308.153	106.112	0.425713	-1.1138	1.13564	0.510698	0.0083901	0.00998697	Product: integral membrane protein, putative; encoded by transcript AFUB_049240A
AFUB_091320	1008.12	897.005	3159.48	5496.7	0.0516683	-1.50958	-1.01692	0.950086	1.87071e-05	0.0101671	Product: malate dehydrogenase, NAD-dependent; encoded by transcript AFUB_091320A
AFUB_071880	19.9759	7.88021	52.8308	22.262	1.17229	-1.32771	0.970231	0.00179662	0.00010246	0.0103154	Product: low affinity iron transporter, putative; encoded by transcript AFUB_071880A
AFUB_054570	7.88249	8.0009	23.977	7.3862	-0.24019	-1.31965	1.15745	0.759015	0.00172119	0.0104473	Product: HPP family protein; encoded by transcript AFUB_054570A
AFUB_072390	203.844	257.421	759.626	199.3	-0.346237	-1.58413	1.49594	0.723503	0.00429123	0.0109231	Product: heat shock protein Hsp30-like, putative; encoded by transcript AFUB_072390A
AFUB_024240	4.1767	7.29105	143.149	241.954	-0.862813	-4.82887	-0.990309	0.064592	3.18197e-48	0.011888	Product: FMN binding oxidoreductase, putative; encoded by transcript AFUB_024240A
AFUB_052420	13.03	15.4607	36.3041	67.7173	-0.320406	-1.36309	-1.12799	0.653347	0.00103532	0.0120891	Product: bZIP transcription factor (HapX), putative; encoded by transcript AFUB_052420A
AFUB_081400	19.631	12.5504	123.34	199.998	0.525806	-2.47488	-0.954389	0.297884	1.40818e-14	0.0121388	Product: flavohemoprotein, putative; encoded by transcript AFUB_081400A (fhpB)
AFUB_021150	253.008	825.576	419.257	1129.98	-1.76772	-1.39416	-1.04057	2.18893e-06	0.0002012	0.0121446	Product: GPR/FUN34 family protein; encoded by transcript AFUB_021150A
AFUB_092120	2.34023	1.25581	15.2513	4.33943	0.760214	-2.46847	1.42871	0.34945	9.33216e-07	0.012202	Product: threonine aldolase, putative; encoded by transcript AFUB_092120A
AFUB_071560	3.68972	1.88899	11.6428	5.09298	0.845586	-1.52782	0.812048	0.0208391	6.42034e-08	0.0122663	Product: cytochrome P450 oxidoreductase/alkane hydroxylase, putative; encoded by transcript AFUB_071560A
AFUB_041870	17.0554	16.3987	116.044	177.321	0.0856946	-2.43011	-0.889976	0.900171	5.41062e-16	0.0125799	Product: pantothenate kinase, putative; encoded by transcript AFUB_041870A
AFUB_027630	137.697	209.067	1875.38	2973.86	-0.666914	-3.49767	-0.915986	0.135019	2.09529e-30	0.0129348	Product: hypothetical protein; encoded by transcript AFUB_027630A
AFUB_040890	10.2485	16.6273	34.0406	55.7736	-0.636037	-1.34153	-0.89374	0.148226	3.26318e-05	0.0131739	Product: NUDIX domain protein; encoded by transcript AFUB_040890A
AFUB_073700	49.3747	55.3107	338.799	651.725	-0.311292	-2.61081	-1.1675	0.682898	6.96063e-11	0.0133576	Product: peroxisomal biogenesis factor (PEX11), putative; encoded by transcript AFUB_073700A
AFUB_094570	174.291	123.304	846.368	1603.12	0.379363	-2.13869	-1.12927	0.584123	5.48478e-08	0.0136077	Product: 2-methylcitrate dehydratase, putative; encoded by transcript AFUB_094570A
AFUB_067110	57.6255	55.2037	153.054	249.834	-0.0533223	-1.30857	-0.938665	0.945711	0.000128986	0.0137183	Product: ABC multidrug transporter Mdr2; encoded by transcript AFUB_067110A
AFUB_101670	0.410304	0.443632	8.26115	2.40756	-0.206034	-3.88073	1.45498	0.859904	2.70618e-14	0.0140244	Product: von Willebrand domain protein; encoded by transcript AFUB_101670A
AFUB_068000	19.9611	19.6617	276.433	420.159	-0.134724	-3.5546	-0.805349	0.823193	1.4583e-39	0.0141048	Product: DlpA domain protein; encoded by transcript AFUB_068000A
AFUB_086930	4.05961	3.31266	9.66729	3.00064	0.510967	-1.02397	1.40002	0.549121	0.0746316	0.0142696	Product: UDP-galactose 4-epimerase, putative; encoded by transcript AFUB_086930A
AFUB_027640	58.7746	74.0384	747.67	1262.74	-0.472401	-3.52617	-1.00669	0.409379	4.47791e-25	0.0151374	Product: pyruvate dehydrogenase kinase; encoded by transcript AFUB_027640A
AFUB_089490	53.6736	40.4916	262.943	352.654	0.286453	-2.14874	-0.691391	0.492071	1.73608e-19	0.0154217	Product: thioesterase family protein; encoded by transcript AFUB_089490A
AFUB_098960	38.034	43.9791	189.246	332.765	-0.410015	-2.39259	-1.10544	0.542438	6.56567e-10	0.0156058	Product: conserved hypothetical protein; encoded by transcript AFUB_098960A
AFUB_021130	5.11789	5.66149	19.6831	8.77722	-0.121307	-1.62102	0.79515	0.847452	1.27059e-08	0.0162475	Product: NADH:flavin oxidoreductase/NADH oxidase family protein; encoded by transcript AFUB_021130A
AFUB_028410	14.8156	8.50229	159.957	58.0175	0.66819	-3.22135	1.15663	0.287418	1.25682e-15	0.0170529	Product: von Willebrand domain protein; encoded by transcript AFUB_028410A
AFUB_046720	0.698959	2.01473	3.00274	4.87027	-1.53232	-1.89322	-1.05957	0.000918911	5.72332e-06	0.0172663	Product: MFS hexose transporter, putative; encoded by transcript AFUB_046720A
AFUB_026929	19.9255	35.2862	52.4963	81.8015	-0.929139	-1.24702	-0.840944	0.0122978	9.72235e-05	0.0174225	Product: thioesterase family protein, putative; encoded by transcript AFUB_026929A
AFUB_095110	0.209811	0.608405	1.26418	3.53228	-1.46887	-2.28901	-1.63229	0.128417	0.0016721	0.0176427	Product: hypothetical protein; encoded by transcript AFUB_095110A
AFUB_000970	1.65664	2.72998	19.3688	8.56424	-0.722979	-3.23297	0.858768	0.152048	3.61407e-23	0.0185541	Product: PHD finger protein; encoded by transcript AFUB_000970A
AFUB_097320	1.63965	1.03991	8.74414	14.0731	0.453087	-2.27845	-0.934004	0.453972	3.60638e-11	0.0186734	Product: C6 transcription factor, putative; encoded by transcript AFUB_097320A
AFUB_093060	771.89	840.053	2768.28	5563.15	-0.271753	-1.86364	-1.16664	0.740272	1.71464e-05	0.0187509	Product: malate dehydrogenase, NAD-dependent; encoded by transcript AFUB_093060A
AFUB_037340	13.571	12.2439	58.0876	21.4031	0.0416813	-1.92518	1.096	0.966057	1.85387e-06	0.0191164	Product: NAD binding Rossmann fold oxidoreductase, putative; encoded by transcript AFUB_037340A
AFUB_087520	3.06914	5.00281	19.4424	33.9027	-0.785826	-2.49896	-1.01303	0.13067	8.19154e-12	0.0194191	Product: isoamyl alcohol oxidase, putative; encoded by transcript AFUB_087520A
AFUB_032240	1.45945	0.965011	5.10132	1.67985	0.413381	-1.55276	1.08425	0.588329	0.000202906	0.0194191	Product: hypothetical protein; encoded by transcript AFUB_032240A
AFUB_023840	118.332	99.9796	399.382	619.705	0.136008	-1.58907	-0.868846	0.839545	6.45365e-07	0.0196573	Product: cytosolic hydroxymethyltransferase, putative; encoded by transcript AFUB_023840A
AFUB_079110	12.3693	14.0891	49.8728	20.4147	-0.332033	-1.94216	1.06702	0.646038	1.021e-06	0.0201446	Product: arsenate reductase ArsC, putative; encoded by transcript AFUB_079110A
AFUB_068340	167.589	510.509	2907.82	5180.05	-1.67843	-3.89954	-1.01271	2.71719e-05	2.12978e-27	0.0230217	Product: fructose-1,6-bisphosphatase; encoded by transcript AFUB_068340A
AFUB_002460	26.4143	29.0081	72.9342	31.4657	-0.22173	-1.30485	0.913431	0.73701	0.000254425	0.0233484	Product: conserved hypothetical protein; encoded by transcript AFUB_002460A
AFUB_064810	186.733	136.703	412.793	725.505	0.322385	-1.02527	-1.03517	0.645016	0.0183864	0.0240991	Product: pyruvate carboxylase, putative; encoded by transcript AFUB_064810A
AFUB_093840	2.11536	4.04321	5.86941	10.6319	-1.14787	-1.50156	-0.971187	0.01124	0.000124954	0.0242035	Product: alpha-1,2-mannosyltransferase (Mnn2), putative; encoded by transcript AFUB_093840A
AFUB_017650	10.6567	5.24155	39.046	14.3176	1.11769	-1.62578	0.953121	0.0123238	9.34184e-06	0.024647	Product: glutathione S-transferase, putative; encoded by transcript AFUB_017650A
AFUB_011010	4.8755	3.69404	12.0218	24.8588	0.294854	-1.20366	-1.19454	0.743063	0.0184861	0.0248772	Product: quinate utilisation oxidoreductase QutH; encoded by transcript AFUB_011010A
AFUB_011880	0.349329	0.331247	3.89621	9.96263	-0.0200028	-2.88778	-1.4237	0.98805	6.09027e-07	0.0253646	Product: salicylate hydroxylase, putative; encoded by transcript AFUB_011880A
AFUB_049790	1.54554	0.935779	28.8858	57.2742	0.656605	-3.70066	-1.24258	0.436418	5.54363e-15	0.0255749	Product: zinc-binding oxidoreductase, putative; encoded by transcript AFUB_049790A
AFUB_084000	2.48226	2.84858	37.9468	64.0807	-0.345577	-3.76602	-0.911802	0.60831	2.36753e-27	0.0260474	Product: lipase/thioesterase family protein; encoded by transcript AFUB_084000A
AFUB_101370	1.49521	3.73783	4.37542	8.55646	-1.10291	-1.16221	-1.04412	0.0461648	0.0149921	0.0269922	Product: antigenic cell wall galactomannoprotein, putative; encoded by transcript AFUB_101370A
AFUB_000640	2.91211	2.66602	30.6044	45.4961	0.175045	-3.15072	-0.714953	0.767535	2.1544e-31	0.0280911	Product: hypothetical protein; encoded by transcript AFUB_000640A
AFUB_025700	6.5488	9.1587	82.3706	121.88	-0.578887	-3.47305	-0.852088	0.239382	5.13461e-28	0.0288104	Product: purine-cytosine permease; encoded by transcript AFUB_025700A
AFUB_001810	735.009	437.702	2208.14	3575.44	0.64365	-1.44833	-0.940769	0.218733	0.000117098	0.0291436	Product: mitochondrial aconitate hydratase, putative; encoded by transcript AFUB_001810A
AFUB_010200	104.37	86.9504	1100.91	1735.49	0.157024	-3.21255	-0.898948	0.829509	5.13316e-22	0.0298344	Product: glycine cleavage system T protein; encoded by transcript AFUB_010200A
AFUB_030160	4.17102	2.5417	9.38229	3.84122	0.556756	-1.11374	0.957337	0.353556	0.00585137	0.0301213	Product: endoglucanase, putative; encoded by transcript AFUB_030160A
AFUB_047520	174.043	170.668	656.438	338.455	-0.0515057	-1.74425	0.633888	0.928636	3.13386e-13	0.0302367	Product: GNAT family acetyltransferase, putative; encoded by transcript AFUB_047520A similar to GB:AAY47426.1: AttT protein {Xanthomonas campestris pv. campestris str. 8004;} / % sim: 54.8 / coverage: 80.4% / e-value: 3.6e-19; GO_function: N-acetyltransferase activity [GO ID 0008080]; GO_process: metabolic process [GO ID 0008152]
AFUB_073000	22.4286	18.4607	57.6371	76.0704	0.148561	-1.2558	-0.656829	0.774041	1.20274e-06	0.0305501	Product: alpha/beta hydrolase, putative; encoded by transcript AFUB_073000A
AFUB_063700	344.99	359.894	801.793	1249.83	-0.172118	-1.11192	-0.863447	0.800885	0.00197024	0.0306466	Product: Glutamate/Leucine/Phenylalanine/Valine dehydrogenase, putative; encoded by transcript AFUB_063700A
AFUB_054550	5.53838	5.5511	20.2282	9.24551	-0.00787978	-1.73756	0.828368	0.991579	1.12274e-07	0.0316072	Product: O-methyltransferase, putative; encoded by transcript AFUB_054550A
AFUB_066750	8.96795	3.68772	31.924	12.3811	0.794789	-1.68748	0.895772	0.124213	2.37668e-06	0.0317262	Product: GAJ protein, putative; encoded by transcript AFUB_066750A
AFUB_099360	3.91772	2.78606	10.4986	16.7424	0.307896	-1.30355	-0.859706	0.629485	0.000305962	0.0320491	Product: acid phosphatase, putative; encoded by transcript AFUB_099360A
AFUB_096000	1.50423	1.28558	2.99121	1.19578	0.421303	-1.00474	0.740182	0.371895	0.00111494	0.0323966	Product: conserved hypothetical protein; encoded by transcript AFUB_096000A
AFUB_085370	3.95659	5.5017	9.06002	3.17544	-0.47009	-1.00592	1.03962	0.496547	0.0287818	0.0342044	Product: GNAT family acetyltransferase, putative; encoded by transcript AFUB_085370A
AFUB_045400	0.324078	0.0203313	14.7221	22.8768	2.18111	-5.41039	-0.892181	0.00154847	7.81219e-44	0.0346825	Product: conserved hypothetical protein; encoded by transcript AFUB_045400A
AFUB_083160	9.90081	4.9318	33.3503	11.8147	0.719425	-1.56075	0.93695	0.176202	4.29551e-05	0.0348268	Product: conserved hypothetical protein; encoded by transcript AFUB_083160A
AFUB_035140	27.718	9.20276	81.0684	122.504	1.43752	-1.39558	-0.891634	0.000221525	0.000164303	0.0368952	Product: C2H2 finger domain protein, putative; encoded by transcript AFUB_035140A
AFUB_021140	1.16993	0.510547	8.25666	11.5539	0.799763	-2.60971	-0.904657	0.185098	3.27797e-12	0.0385548	Product: MFS transporter, putative; encoded by transcript AFUB_021140A
AFUB_047350	10.3609	6.64478	24.5226	12.2654	0.588467	-1.1094	0.691056	0.137071	0.000129849	0.0396769	Product: conserved hypothetical protein; encoded by transcript AFUB_047350A
AFUB_036820	2.27256	2.13135	4.97661	2.41859	0.0333982	-1.02416	0.782707	0.966762	0.00266127	0.0402911	Product: conserved hypothetical protein; encoded by transcript AFUB_036820A
AFUB_028380	0.741642	3.25395	1.73565	3.6121	-2.1761	-1.14323	-1.20076	0.000101596	0.064733	0.0402911	Product: methyltransferase, putative; encoded by transcript AFUB_028380A
AFUB_065550	1.63179	4.06698	3.87903	6.30851	-1.6502	-1.22493	-1.02706	0.000851313	0.0137468	0.0405119	Product: conserved hypothetical protein; encoded by transcript AFUB_065550A
AFUB_046320	8.49881	4.39409	18.3082	8.54866	0.829926	-1.01486	0.796817	0.050043	0.00373321	0.0413541	Product: MFS allantoate transporter, putative; encoded by transcript AFUB_046320A
AFUB_032760	46.6276	30.4894	171.868	254.173	0.468364	-1.73679	-0.805065	0.361118	1.06318e-07	0.0413706	Product: conserved hypothetical protein; encoded by transcript AFUB_032760A
AFUB_027710	4.16507	2.59124	9.71777	2.3286	0.279974	-1.00306	1.3724	0.808379	0.132457	0.0416792	Product: conserved hypothetical protein; encoded by transcript AFUB_027710A
AFUB_020890	23.2903	17.708	142.387	67.8455	0.319126	-2.45084	0.675876	0.495739	2.74062e-20	0.042041	Product: carboxyphosphonoenolpyruvate phosphonomutase, putative; encoded by transcript AFUB_020890A
AFUB_031020	0.894913	1.04689	2.36828	0.851544	-0.319221	-1.24556	1.47981	0.796036	0.0735347	0.0424719	Product: conserved hypothetical protein; encoded by transcript AFUB_031020A
AFUB_087580	57.9317	31.1426	9715.11	14445.6	0.759947	-7.08976	-0.821448	0.0910572	5.93883e-115	0.0425782	Product: aldehyde dehydrogenase, putative; encoded by transcript AFUB_087580A
AFUB_089880	7.86278	6.22134	18.998	27.6153	0.242304	-1.16241	-0.81205	0.701598	0.00102894	0.0433952	Product: C6 transcription factor, putative; encoded by transcript AFUB_089880A
AFUB_101310	0.774563	1.71776	2.85759	0.90257	-1.1385	-1.78342	1.28267	0.120955	0.00160559	0.0434867	Product: conserved hypothetical protein; encoded by transcript AFUB_101310A
AFUB_006820	16.1088	8.23517	36.9613	17.7717	0.769907	-1.03029	0.670467	0.0245398	0.000348453	0.0439535	Product: MFS multidrug transporter, putative; encoded by transcript AFUB_006820A
AFUB_101680	0.238223	0.300722	3.4721	1.0543	-0.386818	-3.30755	1.40363	0.773259	1.03603e-07	0.0444307	Product: hypothetical protein; encoded by transcript AFUB_101680A
AFUB_009910	6.4292	5.42628	14.1536	7.25075	0.167333	-1.00431	0.638881	0.747422	0.000254425	0.04445	Product: DNA polymerase POL4, putative; encoded by transcript AFUB_009910A
AFUB_090670	0.22533	1.11572	3.91585	7.1875	-2.09833	-3.68381	-1.06663	0.000335615	3.57138e-13	0.0453782	Product: glucuronyl hydrolase, putative; encoded by transcript AFUB_090670A
AFUB_011870	5.16868	3.7422	12.244	14.3355	0.324794	-1.09493	-0.646281	0.488852	0.000108357	0.045692	Product: conserved hypothetical protein; encoded by transcript AFUB_011870A
AFUB_051740	206.841	231.926	498.82	211.3	-0.17129	-1.06942	0.902355	0.825686	0.00911969	0.0457791	Product: stress response RCI peptide, putative; encoded by transcript AFUB_051740A
AFUB_099240	0.458147	0.402373	2.56668	4.04263	0.232185	-2.07507	-0.844368	0.793712	9.69963e-08	0.0474358	Product: rhamnogalacturonase B, putative; encoded by transcript AFUB_099240A
AFUB_043630	298.356	322.587	671.216	834.875	-0.222277	-1.06427	-0.587486	0.608457	2.31145e-05	0.0493879	Product: dihydrolipoamide succinyltransferase, putative; encoded by transcript AFUB_043630A

## Sheet: RNA-seq 2-fold change creA EMM
Gene	Avg WT GMM RPKM	Avg creA GMM RPKM	Avg WT EMM RPKM	Avg creA EMM RPKM	log2FoldChange_WT_GMM/creA_GMM	log2FoldChange_WT_GMM/WT_EMM	log2FoldChange_WT_EMM/creA_EMM	padj_WT_GMM/creA_GMM	padj_WT_GMM/WT_EMM	padj_WT_EMM/creA_EMM	Description
AFUB_027530	266.936	3.63532	316.724	5.16495	5.83028	-0.177346	5.53108	1.63652e-111	0.654721	1.20684e-102	Product: C2H2 transcription factor (Crea), putative; encoded by transcript AFUB_027530A
AFUB_082870	94.1581	2.15177	55.4578	0.827499	5.18251	0.885462	5.52425	3.03632e-84	0.00145983	2.12164e-77	Product: C4-dicarboxylate transporter/malic acid transport protein, putative; encoded by transcript AFUB_082870A
AFUB_081370	242.849	21.883	213.25	0.225601	3.20959	0.299704	8.42106	1.4075e-16	0.604169	3.27408e-76	Product: conserved hypothetical protein; encoded by transcript AFUB_081370A
AFUB_068740	492.847	140.899	202.786	8.79164	1.62486	1.33166	4.15778	6.55168e-12	1.7285e-08	2.5627e-72	Product: glycerol dehydrogenase (GldB), putative; encoded by transcript AFUB_068740A
AFUB_000830	795.281	192.196	202.42	1.49219	1.88294	2.03291	6.47154	9.96812e-07	4.13767e-08	3.5279e-71	Product: adenylate-forming enzyme, putative; encoded by transcript AFUB_000830A similar to adenylate-forming enzyme AfeA (GI:34558504) [Emericella nidulans]
AFUB_101390	106.727	6.40135	172.425	0.0836266	3.73017	-0.540293	9.39833	3.70885e-16	0.380419	8.84098e-68	Product: conserved hypothetical protein; encoded by transcript AFUB_101390A
AFUB_081340	3534.83	398.58	2162.13	1.82107	2.82367	0.82181	8.81759	1.41049e-07	0.212147	1.01786e-63	Product: conserved hypothetical protein; encoded by transcript AFUB_081340A
AFUB_077850	1682.88	139.543	1341.5	9.7682	3.32048	0.412885	6.47597	1.73009e-16	0.46703	5.53848e-62	Product: conserved hypothetical protein; encoded by transcript AFUB_077850A
AFUB_085950	254.148	61.7772	200.826	0.594911	1.8497	0.442781	7.62866	0.000255504	0.490804	4.23993e-61	Product: dimethylallyl tryptophan synthase, putative; encoded by transcript AFUB_085950A
AFUB_072900	17.5289	1.64214	73.9507	1.04774	3.20533	-1.8754	5.5464	2.8833e-20	3.55766e-08	2.2056e-59	Product: conserved hypothetical protein; encoded by transcript AFUB_072900A
AFUB_092200	50.7314	14.0406	54.6109	1.07988	1.78975	0.0537414	5.0992	1.80628e-07	0.928522	7.90917e-54	Product: cytochrome P450 monooxygenase, putative; encoded by transcript AFUB_092200A
AFUB_083260	68.5288	10.7074	20.7123	0.28541	2.51569	1.75693	5.59727	1.76307e-16	1.16125e-08	2.24788e-50	Product: C2H2 finger domain protein, putative; encoded by transcript AFUB_083260A
AFUB_081350	59.8294	10.8166	64.3216	0.097432	2.22632	0.0424881	7.66158	1.94829e-07	0.956764	8.58528e-47	Product: conserved hypothetical protein; encoded by transcript AFUB_081350A
AFUB_090710	122.929	22.319	100.98	1.63083	2.25528	0.343217	5.55584	1.69641e-07	0.570185	6.48756e-43	Product: O-methyltransferase; encoded by transcript AFUB_090710A
AFUB_096290	26.6109	5.83947	27.5565	0.801646	2.01137	0.0669472	4.35035	8.46338e-10	0.908925	1.50779e-41	Product: conserved hypothetical protein; encoded by transcript AFUB_096290A
AFUB_062540	142.451	15.0617	41.5245	0.148684	2.93616	1.74534	6.9971	3.71678e-09	0.000830824	5.49959e-40	Product: cytochrome P450 oxygenase, putative; encoded by transcript AFUB_062540A
AFUB_092190	192.126	20.9537	212.283	0.973024	2.85896	-0.0418802	6.12778	1.75674e-09	0.963653	1.59931e-39	Product: integral membrane protein Pth11-like, putative; encoded by transcript AFUB_092190A
AFUB_086150	40.4457	1.22024	18.4565	0.365004	4.79878	1.21229	4.60395	5.81392e-48	0.000351531	1.76314e-38	Product: C6 finger transcription factor, putative; encoded by transcript AFUB_086150A
AFUB_086160	218.998	11.9606	118.969	3.36484	3.95067	0.960549	4.57451	2.80941e-28	0.0214186	3.85711e-37	Product: methionine aminopeptidase, type II, putative; encoded by transcript AFUB_086160A
AFUB_068730	341.774	71.7057	168.002	5.77499	2.04404	1.05192	4.40964	5.81648e-08	0.00999981	1.35749e-35	Product: phosphatidyl synthase; encoded by transcript AFUB_068730A
AFUB_097740	116.121	15.493	71.5005	1.90042	2.67172	0.761211	4.74553	2.48029e-11	0.113735	1.56938e-33	Product: hypothetical protein; encoded by transcript AFUB_097740A
AFUB_030040	27.2339	0.365708	278.616	1.50598	5.50229	-3.0074	6.50336	2.24278e-21	7.95926e-08	3.91749e-33	Product: cutinase, putative; encoded by transcript AFUB_030040A
AFUB_063950	123.221	53.4369	84.2261	1.8114	1.05337	0.637839	4.56841	0.0284243	0.185602	4.71151e-33	Product: HLH DNA binding domain protein, putative; encoded by transcript AFUB_063950A
AFUB_000810	176.519	16.7483	10.9367	0.065945	3.12469	3.96567	5.70517	1.69903e-18	6.43845e-30	7.76834e-33	Product: cytochrome P450; encoded by transcript AFUB_000810A
AFUB_062530	303.841	17.0601	59.9704	0.148497	3.79604	2.34176	7.14038	3.72903e-13	1.35963e-05	1.16225e-32	Product: conserved hypothetical protein; encoded by transcript AFUB_062530A
AFUB_047260	100.642	7.32989	34.6835	0.470573	3.46654	1.60727	5.49017	4.56493e-17	0.000236863	2.03842e-32	Product: GPI anchored cell wall protein, putative; encoded by transcript AFUB_047260A
AFUB_041240	172.995	124.229	124.393	1.67238	0.323862	0.562338	5.42542	0.726082	0.380419	2.42518e-31	Product: extracellular serine-rich protein, putative; encoded by transcript AFUB_041240A
AFUB_090700	52.3252	15.1262	72.5293	0.431268	1.52596	-0.279092	6.26202	0.0167954	0.735024	1.15249e-30	Product: integral membrane protein (Pth11), putative; encoded by transcript AFUB_090700A
AFUB_097750	39.1384	9.05743	15.6862	0.0871538	1.87462	1.38157	6.24012	0.000393461	0.00948779	1.75115e-30	Product: hypothetical protein; encoded by transcript AFUB_097750A
AFUB_050130	51.3371	3.72466	13.2518	0.273192	3.42947	1.89029	4.96574	3.19186e-19	1.44972e-06	4.47492e-30	Product: geranylgeranyl pyrophosphate synthase, putative; encoded by transcript AFUB_050130A
AFUB_017560	25.2416	5.46056	15.622	0.436422	1.92373	0.789067	4.72706	5.52574e-07	0.0678483	5.98429e-30	Product: conserved hypothetical protein; encoded by transcript AFUB_017560A
AFUB_039970	22.9041	2.71371	358.264	3.44874	2.76318	-3.6087	5.84899	1.16904e-06	2.65116e-12	6.02321e-30	Product: extracellular proline-rich protein; encoded by transcript AFUB_039970A
AFUB_060960	44.4355	12.5346	99.56	6.8153	1.6558	-1.06063	3.52355	7.48893e-07	0.00198103	1.18141e-29	Product: DUF614 domain protein; encoded by transcript AFUB_060960A
AFUB_096100	72.8298	21.1543	42.8184	0.76219	1.5983	0.81732	5.06055	0.00205236	0.142927	6.00445e-29	Product: MFS toxin efflux pump, putative; encoded by transcript AFUB_096100A
AFUB_000770	334.065	30.3461	26.5889	0.277609	3.09569	3.49435	5.59209	1.60127e-11	5.92713e-15	3.41517e-28	Product: UbiA-like prenyltransferase, putative; encoded by transcript AFUB_000770A
AFUB_004770	29.6065	10.5558	104.112	6.84855	1.33884	-1.68793	3.54026	0.000311271	5.7497e-07	1.4517e-27	Product: conserved hypothetical protein; encoded by transcript AFUB_004770A
AFUB_033610	1.27746	0.168183	6.00836	0.153699	2.58813	-2.08435	4.84511	5.43433e-08	7.00991e-08	1.60828e-27	Product: conserved hypothetical protein; encoded by transcript AFUB_033610A
AFUB_001120	96.2853	28.9993	14.6633	0.748699	1.56541	2.71225	3.65749	1.78126e-06	6.00985e-19	4.55151e-27	Product: conserved hypothetical protein; encoded by transcript AFUB_001120A
AFUB_092230	44.1095	23.2426	26.7398	2.30958	0.819337	0.772666	2.98617	0.0174935	0.0145577	2.37198e-26	Product: conserved hypothetical protein; encoded by transcript AFUB_092230A
AFUB_000780	172.805	22.9253	12.1788	0.203766	2.7078	3.75786	5.04897	6.12803e-11	4.85382e-21	1.41787e-25	Product: FAD-dependent monooxygenase (PaxM), putative; encoded by transcript AFUB_000780A
AFUB_036950	25.6427	7.4481	9.93073	0.526646	1.63817	1.40208	3.80377	9.00179e-07	1.97354e-05	2.11337e-25	Product: conserved hypothetical protein; encoded by transcript AFUB_036950A
AFUB_057970	6.63987	1.1578	73.5814	7.33404	2.27983	-3.27609	2.98813	4.27593e-11	2.44666e-30	2.25229e-25	Product: pectin lyase, putative; encoded by transcript AFUB_057970A
AFUB_046060	222.796	14.1329	86.4796	4.58355	3.60785	1.39374	3.73193	1.35465e-23	0.000360706	3.43827e-25	Product: mycelial catalase Cat1; encoded by transcript AFUB_046060A
AFUB_047540	11.9276	0.0262943	9.85689	0	7.25601	0.269828	7.27751	2.45205e-27	0.583012	3.76957e-25	NA
AFUB_086340	102.076	6.94035	18.7091	0.138568	3.58369	2.45557	5.68853	6.00671e-14	3.64521e-07	8.92631e-25	Product: O-methyltransferase, putative; encoded by transcript AFUB_086340A
AFUB_024290	128.962	32.6069	85.5027	3.08624	1.75937	0.660954	4.25279	0.000206099	0.230908	2.10654e-23	Product: conserved hypothetical protein; encoded by transcript AFUB_024290A
AFUB_055440	32.9963	6.95749	5.14947	0.23225	2.08635	2.72477	3.91145	1.20371e-09	1.74083e-16	1.66045e-22	Product: hypothetical protein; encoded by transcript AFUB_055440A
AFUB_001220	284.41	51.8406	755.449	12.504	2.16768	-1.18071	5.10258	0.00026062	0.0638186	2.34414e-22	Product: tryptophan synthase; encoded by transcript AFUB_001220A
AFUB_085660	43.5218	6.08166	24.6614	0.740514	2.59689	0.918721	4.23463	3.82262e-09	0.0708734	6.69245e-22	Product: UDP-glucose dehydrogenase Ugd1, putative; encoded by transcript AFUB_085660A
AFUB_080320	65.7478	22.9761	107.322	8.64693	1.40846	-0.574978	3.27095	0.000231752	0.187181	9.49369e-22	Product: hypothetical protein; encoded by transcript AFUB_080320A
AFUB_050830	115.832	14.3641	35.2191	0.595978	2.70452	1.72359	5.07058	1.87289e-07	0.00136294	1.97474e-21	Product: peroxidase, putative; encoded by transcript AFUB_050830A
AFUB_005640	64.2513	35.1812	45.0914	1.27565	0.742969	0.558882	4.32424	0.277884	0.350942	2.04697e-21	Product: endo-1,3(4)-beta-glucanase, putative; encoded by transcript AFUB_005640A
AFUB_071690	4.06118	0.295637	2.56461	0.17938	3.53081	0.467175	3.67199	2.50022e-22	0.2536	3.58847e-21	Product: AMP-binding enzyme, putative; encoded by transcript AFUB_071690A
AFUB_092210	51.1444	6.97377	34.6647	0.814797	2.3104	0.461305	4.13198	2.86762e-09	0.339739	5.76035e-21	NA
AFUB_089430	27.0902	12.2952	63.889	7.6295	1.0247	-1.13758	2.7342	0.00299098	0.000278947	7.10606e-21	Product: conserved hypothetical protein; encoded by transcript AFUB_089430A
AFUB_049720	284.1	40.7032	47.2255	1.81579	2.76581	2.71752	3.47198	1.05013e-13	1.27158e-13	1.38329e-20	Product: hypothetical protein; encoded by transcript AFUB_049720A
AFUB_021380	22.8346	6.85695	67.3687	9.96407	1.60533	-1.42503	2.41196	9.17295e-09	9.29689e-08	2.46351e-20	Product: NADH-dependent flavin oxidoreductase, putative; encoded by transcript AFUB_021380A
AFUB_003330	113.143	27.1105	20.0071	1.09271	1.88197	2.5014	3.32403	1.08103e-07	1.2139e-13	2.63407e-20	Product: RNA binding protein; encoded by transcript AFUB_003330A
AFUB_077840	64.6744	28.8191	40.5074	3.86144	1.00098	0.77485	2.90043	0.00827004	0.0341506	8.90117e-20	Product: sodium bile acid symporter family protein; encoded by transcript AFUB_077840A
AFUB_000790	138.918	14.8263	11.1483	0.0352529	2.83816	3.57127	5.07508	2.90634e-09	9.24638e-15	2.94213e-19	Product: integral membrane protein; encoded by transcript AFUB_000790A
AFUB_079130	45.7586	10.4737	131.748	18.6658	2.01675	-1.38581	2.52443	8.28545e-12	2.46033e-06	4.58908e-19	Product: arsenic methyltransferase Cyt19, putative; encoded by transcript AFUB_079130A
AFUB_000760	76.7907	4.46106	6.067	0.108748	3.81013	3.6083	4.74774	5.17933e-19	1.41652e-17	7.16419e-19	Product: acetyltransferase, putative; encoded by transcript AFUB_000760A
AFUB_054860	45.173	14.9746	42.8298	4.51714	1.43314	0.177444	2.83821	3.76351e-05	0.727474	7.52228e-19	Product: DUF500 domain protein; encoded by transcript AFUB_054860A
AFUB_065710	40.6414	7.05136	52.6108	4.64316	2.27152	-0.261818	3.06912	2.95089e-10	0.615137	1.80033e-18	Product: conserved hypothetical protein; encoded by transcript AFUB_065710A
AFUB_058520	55.6896	11.555	51.9927	1.79042	2.02034	0.166988	4.17099	0.000123318	0.838597	1.851e-18	Product: conserved hypothetical protein; encoded by transcript AFUB_058520A
AFUB_086350	29.3882	2.33049	5.71958	0.10642	3.38482	2.34632	4.60089	1.15327e-14	8.43552e-08	3.78014e-18	Product: cytochrome P450 monooxygenase, putative; encoded by transcript AFUB_086350A
AFUB_062550	108.445	6.19156	60.8428	0.0621919	3.36807	0.831455	6.77076	8.66767e-05	0.446491	6.8454e-18	Product: terpene synthase family protein; encoded by transcript AFUB_062550A
AFUB_000750	78.804	3.43872	10.032	0.13033	4.14583	2.89121	5.01198	2.9956e-16	1.35994e-08	1.07567e-17	Product: toxin biosynthesis protein Tri7-like , putative; encoded by transcript AFUB_000750A
AFUB_041210	89.6919	77.9111	39.6564	1.46006	0.108384	1.23054	3.93224	0.918301	0.0169538	1.17687e-17	Product: UDP-glucose 4-epimerase, putative; encoded by transcript AFUB_041210A
AFUB_083440	126.956	15.4224	142.069	11.3803	2.7684	-0.0811129	3.05494	9.32757e-14	0.904705	7.18415e-17	Product: carboxypeptidase S1, putative; encoded by transcript AFUB_083440A
AFUB_000800	189.075	43.6663	8.0624	0.203972	1.8807	4.28166	4.32896	0.000387099	4.83555e-20	1.72382e-16	Product: cytochrome P450; encoded by transcript AFUB_000800A
AFUB_086400	89.9898	18.7668	6.49807	0.0743423	2.01961	3.67905	4.96195	0.000225579	7.88223e-14	4.73126e-16	Product: hypothetical protein; encoded by transcript AFUB_086400A
AFUB_049710	10.733	1.3026	3.20183	0.145668	2.89703	1.82407	4.17613	3.48506e-10	0.000110383	6.0587e-16	Product: general amidase, putative; encoded by transcript AFUB_049710A
AFUB_094380	65.6283	34.9386	62.079	8.27884	0.848421	0.209883	2.53776	0.0317176	0.655831	1.27791e-15	Product: integral membrane protein, Mpv17/PMP22 family, putative; encoded by transcript AFUB_094380A
AFUB_043250	44.6604	8.87114	42.5726	5.12647	2.1462	0.149107	2.71179	8.20252e-10	0.790976	1.64057e-15	Product: GATA transcription factor LreA; encoded by transcript AFUB_043250A
AFUB_066810	59.1528	13.6991	34.2475	5.87558	1.86323	0.754641	2.19969	6.93364e-12	0.011072	1.79776e-15	Product: conserved hypothetical protein; encoded by transcript AFUB_066810A
AFUB_094420	51.6758	16.0849	3.328	0.341982	1.52081	3.93506	2.93202	2.71112e-06	2.26306e-39	4.02092e-15	Product: conserved hypothetical protein; encoded by transcript AFUB_094420A
AFUB_041230	226.162	176.634	140.881	14.6318	0.156835	0.777583	2.86408	0.843236	0.075993	5.91589e-15	Product: endo alpha-1,4 polygalactosaminidase, putative; encoded by transcript AFUB_041230A
AFUB_070670	25.1727	11.6291	26.6755	1.13343	1.01556	0.242337	3.84575	0.126035	0.749193	6.29903e-15	NA
AFUB_047020	11.0194	1.02097	3.50925	0.173535	2.92814	1.68345	3.91465	3.59156e-11	0.000192215	1.98997e-14	Product: siderochrome-iron transporter, putative; encoded by transcript AFUB_047020A
AFUB_086370	73.8403	13.4268	12.4297	0.0747095	2.21132	2.54851	4.9676	5.13375e-05	7.41665e-07	3.03884e-14	Product: conserved hypothetical protein; encoded by transcript AFUB_086370A
AFUB_077830	15.7987	4.92305	5.42742	0.741759	1.57046	1.61611	2.83921	2.13195e-06	3.65548e-07	3.50608e-14	Product: glycosyl hydrolase family protein; encoded by transcript AFUB_077830A
AFUB_096930	7.25921	0.817271	5.65561	0.108879	2.73389	0.439755	4.7997	4.52719e-09	0.422815	5.95576e-14	Product: hypothetical protein; encoded by transcript AFUB_096930A
AFUB_048250	10.2649	6.80709	34.3278	1.68276	0.345906	-1.62033	3.86447	0.726019	0.00347797	6.41975e-14	Product: short chain dehydrogenase (AtsC), putative; encoded by transcript AFUB_048250A
AFUB_050540	8.46908	6.97735	56.7951	5.41189	0.0493728	-2.34386	2.82713	0.957131	5.30958e-10	8.4321e-14	Product: aldehyde reductase (GliO), putative; encoded by transcript AFUB_050540A
AFUB_051860	10.1122	9.86707	76.5187	6.3406	-0.0224321	-2.58874	3.18465	0.982365	1.82723e-09	1.15204e-13	Product: HypA-like protein, putative; encoded by transcript AFUB_051860A
AFUB_083240	93.1038	9.58507	28.3597	2.37559	3.00822	1.75784	3.13025	1.67648e-12	7.56083e-05	1.86619e-13	Product: conserved hypothetical protein; encoded by transcript AFUB_083240A
AFUB_093750	20.4214	6.97105	55.3027	2.51504	1.3719	-1.21202	3.70886	0.0314927	0.0366084	2.4979e-13	Product: conserved hypothetical protein; encoded by transcript AFUB_093750A
AFUB_076340	12.4105	5.02876	53.0028	7.85595	1.18433	-1.93595	2.39842	0.00220821	4.23602e-09	3.22038e-13	Product: GPI-anchored cell wall protein Pst1, putative; encoded by transcript AFUB_076340A
AFUB_072940	4.44238	1.56742	10.7976	1.26684	1.32756	-1.1658	2.70207	0.0021993	0.00392084	6.24815e-13	Product: SAM and PH domain protein; encoded by transcript AFUB_072940A similar to protein implicated in polar growth, functionally redundant with Boi1p; interacts with bud-emergence protein Bem1p; contains an SH3 (src homology 3) domain and a PH (pleckstrin homology) domain; Boi2p (GI:6320960) [Saccharomyces cerevisiae] PMID: 8666671
AFUB_054870	15.3946	11.6418	23.5781	5.47644	0.252888	-0.521462	1.73984	0.544075	0.0653462	6.24815e-13	Product: poly(ADP)-ribose polymerase PARP, putative; encoded by transcript AFUB_054870A
AFUB_082990	19.3333	16.2	37.7293	6.37358	0.180253	-0.811905	2.15063	0.763024	0.0151886	8.73617e-13	Product: pirin, putative; encoded by transcript AFUB_082990A
AFUB_081360	69.5596	16.463	56.2788	0.228092	1.70111	0.356867	5.69978	0.122185	0.783099	9.23011e-13	Product: MFS multidrug transporter, putative; encoded by transcript AFUB_081360A
AFUB_055710	50.4245	20.1274	13.3173	0.659681	1.14449	2.01608	3.71123	0.0723551	5.59146e-05	1.12538e-12	Product: cell wall protein, putative; encoded by transcript AFUB_055710A
AFUB_009800	9.77472	4.72224	7.14208	0.676384	0.883734	0.535376	2.96222	0.131478	0.334598	1.82011e-12	Product: nonribosomal peptide synthase Pes1; encoded by transcript AFUB_009800A
AFUB_067260	61.7482	23.0695	14.5921	1.752	1.23909	2.13267	2.53687	0.00199608	1.1222e-09	2.42561e-12	Product: glucoamylase/glucan 1,4-alpha-glucosidase, putative; encoded by transcript AFUB_067260A similar to GB:CAC28076.1: glucoamylase [Talaromyces emersonii] similar to Glucoamylase precursor (Glucan 1,4-alpha-glucosidase) (1,4-alpha-D-glucan glucohydrolase) (Swiss-Prot:P22832) [Aspergillus shirousami] PubMed=1368603
AFUB_036060	31.3786	41.6456	199.113	27.0511	-0.435942	-2.42005	2.43747	0.451252	2.13953e-12	2.59146e-12	Product: methyltransferase, putative; encoded by transcript AFUB_036060A
AFUB_020260	126.415	39.2347	9.75493	0	1.52244	2.94348	4.27651	0.0351866	3.74161e-07	2.86186e-12	Product: conserved hypothetical protein; encoded by transcript AFUB_020260A
AFUB_044920	86.8142	21.6979	200.422	28.9386	1.82933	-1.08389	2.41416	5.06166e-07	0.0046301	3.90546e-12	Product: MFS monocarboxylate transporter, putative; encoded by transcript AFUB_044920A
AFUB_036980	35.35	25.8119	7.32943	0.419799	0.33059	2.27419	3.47967	0.725389	5.29133e-06	5.58037e-12	Product: small oligopeptide transporter, OPT family; encoded by transcript AFUB_036980A
AFUB_057500	22.3198	6.71141	36.8492	7.23949	1.58011	-0.465137	2.07741	6.20842e-07	0.211992	6.6611e-12	Product: nitroreductase family protein, putative; encoded by transcript AFUB_057500A
AFUB_040860	312.132	279.456	100.029	3.39663	0.0415478	1.60808	3.95678	0.97693	0.0128947	7.23582e-12	Product: hypothetical protein; encoded by transcript AFUB_040860A
AFUB_046080	12.5208	15.8915	268.486	28.2165	-0.41004	-4.11089	2.64626	0.55171	1.5732e-27	1.04846e-11	Product: conserved hypothetical protein; encoded by transcript AFUB_046080A
AFUB_013970	52.6201	4.89189	66.7441	4.95648	3.17091	-0.172924	3.23692	4.99698e-11	0.826963	1.25132e-11	Product: chitin binding protein, putative; encoded by transcript AFUB_013970A
AFUB_017760	61.5004	24.2252	73.9866	2.99026	0.918624	-0.184674	2.70602	0.0895234	0.776807	1.91009e-11	Product: glycosyl hydrolase, putative; encoded by transcript AFUB_017760A
AFUB_060440	8.31438	11.6094	22.1858	3.98467	-0.582713	-1.32858	2.15165	0.208656	5.06255e-05	2.97113e-11	Product: metallo-beta-lactamase family protein; encoded by transcript AFUB_060440A
AFUB_013470	31.416	22.6988	17.923	3.84196	0.280585	0.880028	1.88208	0.555938	0.00337209	3.3018e-11	Product: conserved hypothetical protein; encoded by transcript AFUB_013470A
AFUB_001910	12.315	2.20395	5.5735	0	1.38645	0.82822	3.25567	0.0200515	0.168586	3.87796e-11	NA
AFUB_022270	50.2784	32.574	16.2431	2.87901	0.466428	1.68325	1.99888	0.285354	5.53985e-09	5.58591e-11	Product: conserved hypothetical protein; encoded by transcript AFUB_022270A
AFUB_015030	144.51	28.988	242.888	21.4096	2.05999	-0.607713	3.05165	3.79119e-05	0.319788	6.42737e-11	Product: MFS multidrug transporter, putative; encoded by transcript AFUB_015030A
AFUB_018400	15.3221	6.1984	18.0795	3.84424	1.17132	-0.107793	1.9102	0.0002305	0.823032	6.42737e-11	Product: potassium/sodium P-type ATPase, putative; encoded by transcript AFUB_018400A
AFUB_071700	139.548	22.234	53.9081	5.55981	2.41801	1.42771	2.7945	2.58224e-08	0.00179952	6.66526e-11	Product: mannitol dehydrogenase, putative; encoded by transcript AFUB_071700A
AFUB_033510	6.9604	10.4674	2.97257	0.15722	-0.698134	1.2015	3.14095	0.134026	0.00118172	8.42496e-11	Product: hypothetical protein; encoded by transcript AFUB_033510A
AFUB_050450	774.486	214.961	2640.57	314.035	1.63561	-1.54427	2.70782	0.000400335	0.000510584	1.06509e-10	Product: GPI anchored protein, putative; encoded by transcript AFUB_050450A
AFUB_083470	92.7335	70.5687	187.323	46.676	0.260036	-0.897008	1.65706	0.562921	0.00120781	1.67959e-10	Product: choline oxidase (CodA), putative; encoded by transcript AFUB_083470A
AFUB_044330	25.5752	3.33747	16.5774	0.934111	2.57461	0.602414	3.43367	5.91127e-07	0.338468	1.69589e-10	NA
AFUB_018050	49.3269	9.04781	92.4582	14.5022	2.20044	-0.725771	2.20172	5.83788e-10	0.0719528	2.19189e-10	Product: hypothetical protein; encoded by transcript AFUB_018050A
AFUB_017260	15.8173	3.95357	11.9776	1.57595	1.83522	0.466996	2.55794	8.2933e-06	0.356902	2.20603e-10	Product: neutral amino acid permease; encoded by transcript AFUB_017260A
AFUB_056330	61.8933	53.3279	180.76	23.7844	0.0122235	-1.4139	2.54357	0.988835	0.000941873	2.64695e-10	Product: conserved hypothetical protein; encoded by transcript AFUB_056330A
AFUB_085670	37.3954	3.96195	23.7341	1.35655	2.8973	0.701527	3.38224	7.63569e-08	0.296029	2.92353e-10	Product: conserved hypothetical protein; encoded by transcript AFUB_085670A
AFUB_081630	7.32318	1.13088	57.166	0.350393	1.8174	-2.33325	5.59932	0.139903	0.018498	3.02961e-10	Product: pectate lyase, putative; encoded by transcript AFUB_081630A
AFUB_069950	38.2884	2.6406	2.90958	0.20818	3.67886	3.67894	3.28942	1.64799e-19	3.79581e-20	3.43879e-10	Product: conserved hypothetical protein; encoded by transcript AFUB_069950A
AFUB_009040	88.3469	69.629	133.404	32.5653	0.207794	-0.492074	1.68443	0.677274	0.130085	3.6506e-10	Product: conserved hypothetical protein; encoded by transcript AFUB_009040A
AFUB_049890	58.0519	10.7221	40.077	1.0569	2.2474	0.587583	3.89537	0.000828744	0.479162	3.72458e-10	Product: conserved hypothetical protein; encoded by transcript AFUB_049890A
AFUB_022780	14.6128	4.13988	34.0069	6.77081	1.50385	-1.10485	2.07139	2.4803e-05	0.00167455	3.90225e-10	Product: agmatinase, putative; encoded by transcript AFUB_022780A
AFUB_091820	1.41505	3.05304	7.41719	0.547084	-1.25961	-2.41499	3.24271	0.0493588	1.04102e-06	3.90225e-10	Product: cyanamide hydratase, putative; encoded by transcript AFUB_091820A
AFUB_044030	13.3151	2.06745	2.03521	0.110887	2.4061	2.68605	3.67575	2.97133e-07	2.56749e-09	4.33919e-10	Product: cytochrome P450 monooxygenase, putative; encoded by transcript AFUB_044030A
AFUB_096470	60.136	30.4667	85.975	5.02867	0.802812	-0.39505	3.51804	0.360158	0.633678	4.69554e-10	Product: conserved hypothetical protein; encoded by transcript AFUB_096470A
AFUB_030110	117.013	30.8096	91.2779	7.07297	1.70962	0.450528	3.1554	0.00313074	0.527922	4.74385e-10	Product: endoglucanase, putative; encoded by transcript AFUB_030110A
AFUB_040020	26.8339	10.2111	28.2182	3.85737	1.17371	-0.0310644	2.30517	0.00562994	0.96519	4.788e-10	Product: conserved hypothetical protein; encoded by transcript AFUB_040020A
AFUB_015960	27.6431	9.67994	16.8167	3.59208	1.39258	0.767833	1.9296	1.22777e-05	0.0229753	5.77119e-10	Product: C2H2 type conidiation transcription factor BrlA; encoded by transcript AFUB_015960A
AFUB_047180	172.214	98.1743	222.265	0.14061	0.478894	-0.152996	5.52459	0.792096	0.925452	6.44565e-10	Product: integral membrane protein Pth11-like, putative; encoded by transcript AFUB_047180A
AFUB_049150	29.8721	7.07812	14.32	1.24824	1.84859	1.07159	3.17654	0.000892529	0.0664722	7.26071e-10	Product: CRAL/TRIO domain protein; encoded by transcript AFUB_049150A
AFUB_004500	16.8872	4.78301	323.479	22.9778	1.53028	-3.85343	3.22981	0.0178808	4.72077e-14	7.43743e-10	Product: tartrate dehydrogenase, putative; encoded by transcript AFUB_004500A
AFUB_002000	167.632	75.5075	69.0006	11.303	0.974202	1.3242	2.18557	0.02928	0.00047621	1.70977e-09	Product: deoxyribodipyrimidine photo-lyase Phr1, putative; encoded by transcript AFUB_002000A
AFUB_003340	22.3175	10.447	8.42762	0.296368	1.15424	1.79066	3.21048	0.00549627	8.50419e-07	1.79329e-09	Product: hypothetical protein; encoded by transcript AFUB_003340A
AFUB_000820	20.8553	2.38881	1.69476	0.263294	2.90667	3.59459	2.31591	1.52354e-16	1.9124e-25	1.91902e-09	Product: polyketide synthase, putative; encoded by transcript AFUB_000820A
AFUB_050120	14.0563	2.61539	5.49625	0.234142	2.44052	1.42873	3.58285	1.22777e-05	0.0138261	1.9416e-09	Product: oxidoreductase, short chain dehydrogenase/reductase family; encoded by transcript AFUB_050120A
AFUB_051300	33.1013	9.58799	15.7394	3.12474	1.65965	1.15492	2.00492	9.00179e-07	0.000791454	2.76993e-09	Product: conserved hypothetical protein; encoded by transcript AFUB_051300A
AFUB_065490	21.3524	13.0146	35.514	6.87508	0.598449	-0.620384	2.12354	0.252207	0.146865	2.83084e-09	Product: hypothetical protein; encoded by transcript AFUB_065490A
AFUB_030220	98.6636	24.6657	26.6562	6.44656	1.86866	1.94872	1.71173	2.70107e-11	1.19258e-12	2.93012e-09	Product: MFS monosaccharide transporter, putative; encoded by transcript AFUB_030220A
AFUB_066880	32.3698	6.86066	33.4528	7.45655	2.0907	0.0443472	1.85124	2.53955e-11	0.937897	4.1642e-09	Product: conserved hypothetical protein; encoded by transcript AFUB_066880A
AFUB_055430	6.23644	1.33218	1.51018	0	2.18497	2.42168	3.95403	2.14148e-07	1.91984e-09	5.07959e-09	Product: conserved hypothetical protein; encoded by transcript AFUB_055430A
AFUB_015610	8.01637	8.91664	5.03712	0.990414	-0.396702	0.781402	2.03335	0.415599	0.0242455	5.26928e-09	Product: xylitol dehydrogenase XdhB, putative; encoded by transcript AFUB_015610A
AFUB_065480	19.924	9.95997	38.2582	6.03801	0.72314	-0.761443	2.17552	0.165644	0.079218	5.60998e-09	Product: conserved hypothetical protein; encoded by transcript AFUB_065480A
AFUB_100710	187.75	22.1088	91.2889	6.20829	2.81629	1.14069	3.13381	2.79967e-07	0.0673929	7.25671e-09	Product: hypothetical protein; encoded by transcript AFUB_100710A
AFUB_078210	0.837803	0.0807305	7.48251	0.119448	2.42963	-2.59844	4.76061	0.0208215	0.00077514	9.86674e-09	Product: endo-1,4-beta-xylanase (XynG1), putative; encoded by transcript AFUB_078210A
AFUB_086420	136.024	24.7341	10.4197	0.372673	2.19118	3.489	3.5795	0.000440507	5.11794e-10	1.05181e-08	Product: oxidoreductase, 2OG-Fe(II) oxygenase family, putative; encoded by transcript AFUB_086420A
AFUB_030050	2.02403	0.619687	12.7062	1.8579	1.68722	-2.34703	2.37409	0.000749049	7.69882e-09	1.07101e-08	Product: cytochrome p450, putative; encoded by transcript AFUB_030050A
AFUB_038310	55.6183	16.4641	46.7759	7.25216	1.57367	0.341149	2.30601	0.000306011	0.547884	1.16143e-08	Product: ferric-chelate reductase, putative; encoded by transcript AFUB_038310A
AFUB_056340	43.4903	32.5019	372.979	101.899	0.415502	-2.90282	1.48845	0.291999	6.46906e-32	1.16807e-08	Product: epoxide hydrolase, putative; encoded by transcript AFUB_056340A
AFUB_096170	6.47664	2.98351	17.9518	2.85712	0.895303	-1.26915	2.28377	0.0963481	0.0029726	1.33452e-08	Product: metalloreductase transmembrane component, putative; encoded by transcript AFUB_096170A
AFUB_051230	1.74085	1.26683	52.1912	11.1823	0.3393	-4.7004	1.93683	0.615152	1.59997e-44	1.64575e-08	Product: MFS multidrug transporter, putative; encoded by transcript AFUB_051230A
AFUB_017800	262.06	187.046	522.947	114.239	0.442712	-0.811279	1.81002	0.375961	0.0239752	1.76067e-08	Product: aldehyde dehydrogenase, putative; encoded by transcript AFUB_017800A
AFUB_086330	18.4152	2.11102	2.46765	0.0297136	2.74274	2.69069	4.30711	6.70605e-05	4.63532e-05	1.81852e-08	Product: prenyltransferase FtmPT1; encoded by transcript AFUB_086330A
AFUB_084810	1.81531	0.0974095	2.11657	0	3.79497	-0.0175223	4.91442	5.21814e-06	0.988615	2.00191e-08	Product: integral membrane protein, putative; encoded by transcript AFUB_084810A
AFUB_092090	2.02367	0.866685	5.23292	0.552676	0.99584	-1.51815	3.17009	0.210499	0.00626301	2.39993e-08	Product: hypothetical protein; encoded by transcript AFUB_092090A
AFUB_047440	62.1412	34.5669	152.293	31.8346	0.874098	-1.07194	1.86329	0.0376745	0.00274448	3.09799e-08	Product: conserved hypothetical protein; encoded by transcript AFUB_047440A
AFUB_048100	152.529	68.5821	105.003	13.9139	0.846902	0.539871	2.36975	0.137894	0.311317	3.10047e-08	Product: conserved hypothetical protein; encoded by transcript AFUB_048100A
AFUB_075760	0.0492661	0	6.49861	0.753981	0.942757	-6.25236	2.67472	0.533823	2.77603e-22	3.64726e-08	Product: MFS gliotoxin efflux transporter GliA; encoded by transcript AFUB_075760A
AFUB_036580	9.80946	1.10121	6.12355	0.969673	2.97637	0.729272	2.16264	6.53661e-15	0.0895987	3.7535e-08	Product: beta-glucosidase, putative; encoded by transcript AFUB_036580A
AFUB_090820	17.1163	13.7278	23.9526	14.1195	0.629642	-1.06884	1.86098	0.18949	0.00319507	4.39713e-08	Product: PROBABLE O-SIALOGLYCOPROTEIN ENDOPEPTIDASE; encoded by transcript AFUB_090820A
AFUB_028210	48.3338	7.36128	4.48474	0.374864	2.40136	3.34152	2.793	1.00563e-06	5.902e-13	4.89616e-08	Product: MFS multidrug transporter, putative; encoded by transcript AFUB_028210A
AFUB_013670	8.85695	1.94799	10.5022	1.41329	2.04938	-0.116116	2.36345	4.00756e-06	0.86908	5.11625e-08	Product: conserved hypothetical protein; encoded by transcript AFUB_013670A
AFUB_088500	180.526	84.9377	236.694	63.0968	0.909878	-0.332677	1.60813	0.00901233	0.397171	7.38487e-08	Product: sexual development protein EsdC, putative; encoded by transcript AFUB_088500A
AFUB_054560	82.0186	42.9372	73.3815	19.6029	0.774379	0.200163	1.50369	0.0211428	0.618004	7.88517e-08	Product: NAD binding Rossmann fold oxidoreductase, putative; encoded by transcript AFUB_054560A
AFUB_020580	24.1809	18.5675	35.3516	6.40715	0.269222	-0.376558	2.09855	0.711975	0.475345	8.13501e-08	Product: pheromone processing carboxypeptidase (Sxa2), putative; encoded by transcript AFUB_020580A
AFUB_080890	2.4108	1.45893	6.67038	0.869582	0.368345	-1.44475	2.55005	0.668166	0.00286427	1.01736e-07	Product: pectin methylesterase, putative; encoded by transcript AFUB_080890A
AFUB_079350	1.45041	0.29028	3.02027	0.272091	1.97424	-0.880859	2.89707	0.0010713	0.133963	1.05248e-07	Product: AMP-binding enzyme, putative; encoded by transcript AFUB_079350A
AFUB_102360	7.22056	3.35058	15.019	3.45781	0.9076	-1.09819	1.91348	0.0531767	0.00274448	1.08033e-07	NA
AFUB_082030	21.474	2.22137	8.90443	1.31899	3.01412	1.24048	2.18799	1.94556e-14	0.00329426	1.14538e-07	Product: aldehyde dehydrogenase family protein; encoded by transcript AFUB_082030A
AFUB_082880	49.9084	5.12434	25.8956	3.29607	2.93546	1.01686	2.52828	3.47378e-10	0.0596865	1.16829e-07	Product: conserved hypothetical protein; encoded by transcript AFUB_082880A
AFUB_036900	296.66	259.934	1068.46	258.868	0.0676777	-1.72694	1.71685	0.927376	5.49861e-08	1.16953e-07	Product: glutathione peroxidase Hyr1, putative; encoded by transcript AFUB_036900A
AFUB_071930	24.5519	3.98916	6.19927	0.522946	2.45551	2.09158	2.82229	6.31954e-07	1.60457e-05	1.24493e-07	Product: hypothetical protein; encoded by transcript AFUB_071930A
AFUB_093540	100.395	57.3538	130.004	42.7664	0.718002	-0.219863	1.36453	0.0204306	0.538607	1.24493e-07	Product: Hsp70 nucleotide exchange factor (Fes1), putative; encoded by transcript AFUB_093540A
AFUB_040620	550.748	558.663	158.718	42.0798	-0.146758	1.84049	1.59571	0.809903	2.74e-10	1.32381e-07	Product: glucose-6-phosphate 1-dehydrogenase; encoded by transcript AFUB_040620A
AFUB_041570	110.144	19.2133	11.544	2.82409	2.44506	3.27042	1.64582	4.86682e-18	3.2114e-32	1.89945e-07	Product: DUF1275 domain protein; encoded by transcript AFUB_041570A
AFUB_084570	37.1816	26.7539	43.1901	12.7646	0.398752	-0.114093	1.42127	0.330188	0.790976	1.97211e-07	Product: glycosyl transferase, putative; encoded by transcript AFUB_084570A
AFUB_033500	44.4707	51.1026	24.0485	2.99657	-0.30314	0.93577	2.5102	0.735484	0.0899954	2.04239e-07	Product: O-methyltransferase; encoded by transcript AFUB_033500A
AFUB_066820	28.1907	7.28558	12.4349	1.9232	1.74208	1.23472	2.32051	0.000189561	0.0091638	2.0691e-07	Product: C6 sexual development transcription factor, putative; encoded by transcript AFUB_066820A
AFUB_046910	12.0077	1.22979	10.5089	1.69209	2.93972	0.206237	2.09214	3.69324e-13	0.727547	2.37316e-07	Product: alcohol dehydrogenase, putative; encoded by transcript AFUB_046910A
AFUB_030840	186.409	83.4716	161.277	49.6136	1.04731	0.286553	1.38551	0.000259698	0.420936	2.5542e-07	Product: conserved hypothetical protein; encoded by transcript AFUB_030840A
AFUB_010810	50.513	59.2931	32.3856	5.20749	-0.324325	0.716295	2.14594	0.659986	0.146691	3.02347e-07	Product: integral membrane protein, putative; encoded by transcript AFUB_010810A
AFUB_048120	12.1981	7.38816	10.928	3.04692	0.52964	0.164223	1.63376	0.224289	0.721965	3.06655e-07	Product: conserved hypothetical protein; encoded by transcript AFUB_048120A
AFUB_085050	3.63164	0.611684	10.4014	1.48772	2.16013	-1.39031	2.34933	4.38321e-05	0.00305475	3.44174e-07	Product: aldo-keto reductase (YakC), putative; encoded by transcript AFUB_085050A
AFUB_091080	4.79052	7.6835	105.638	7.60893	-0.736341	-3.90388	3.11848	0.461163	4.06801e-11	3.83073e-07	Product: glutathione S-transferase, putative; encoded by transcript AFUB_091080A
AFUB_065340	264.689	412.79	62.5824	11.7834	-0.719195	2.08714	1.9818	0.182941	3.42162e-08	4.22891e-07	Product: zinc-containing alcohol dehydrogenase, putative; encoded by transcript AFUB_065340A
AFUB_096940	17.0838	7.39537	19.3958	5.56193	0.954166	-0.188051	1.71544	0.0167182	0.704766	4.80292e-07	Product: hypothetical protein; encoded by transcript AFUB_096940A
AFUB_041640	6.3032	2.6295	6.23143	1.00174	1.31399	0.283993	2.33501	0.00690319	0.626452	5.08684e-07	Product: DRAP deaminase, putative; encoded by transcript AFUB_041640A
AFUB_007880	4.10819	0.828612	9.6155	1.00724	1.79883	-0.788568	2.30145	0.000306095	0.132457	5.34585e-07	Product: MYB DNA-binding domain protein; encoded by transcript AFUB_007880A
AFUB_056430	120.253	43.712	45.2831	13.5581	1.36947	1.49612	1.39165	9.78225e-07	2.61536e-08	6.42451e-07	Product: D-arabinitol dehydrogenase ArbD, putative; encoded by transcript AFUB_056430A
AFUB_073490	102.949	32.3645	57.7826	17.282	1.59372	0.935171	1.42562	1.50179e-08	0.00154412	7.00529e-07	Product: bZIP transcription factor, putative; encoded by transcript AFUB_073490A
AFUB_081260	11.752	2.38026	1.5399	0.11217	2.15304	2.98817	2.80471	8.24591e-09	2.63574e-16	8.1777e-07	Product: peptidyl-arginine deiminase domain protein; encoded by transcript AFUB_081260A
AFUB_044910	15.5741	6.80044	37.1627	7.85966	1.14591	-1.08812	1.86701	0.00960678	0.0069907	8.89652e-07	Product: mitochondrial enoyl reductase, putative; encoded by transcript AFUB_044910A
AFUB_041220	103.482	109.097	53.5784	8.94895	-0.133715	0.988539	2.16492	0.883398	0.0407704	9.77073e-07	Product: cell surface spherulin 4-like protein, putative; encoded by transcript AFUB_041220A no stop codon
AFUB_033930	3.30907	1.46743	0.959731	0.0942154	1.00713	1.6534	3.0634	0.153014	0.0024365	9.89119e-07	Product: C6 transcription factor, putative; encoded by transcript AFUB_033930A
AFUB_040490	62.0901	43.5438	41.4036	11.4985	0.622932	0.481067	1.65717	0.180825	0.246968	1.01454e-06	Product: DUF124 domain protein; encoded by transcript AFUB_040490A
AFUB_058080	36.3336	9.69083	151.874	35.6193	1.6748	-1.89432	1.7486	5.22085e-06	4.91899e-08	1.04558e-06	Product: amidase, putative; encoded by transcript AFUB_058080A
AFUB_069840	5.51828	3.20953	15.9648	2.78836	1.00633	-0.791665	2.06693	0.0600548	0.0894235	1.05728e-06	Product: hypothetical protein; encoded by transcript AFUB_069840A
AFUB_034220	0.400004	0.540793	2.71882	0.0779294	-0.355089	-2.23064	3.94359	0.81185	0.00277863	1.1892e-06	Product: conserved hypothetical protein; encoded by transcript AFUB_034220A
AFUB_002680	5047.62	3065.41	3483.27	541.585	0.579351	0.596704	2.27968	0.433677	0.3149	1.2261e-06	Product: conserved hypothetical protein; encoded by transcript AFUB_002680A
AFUB_097700	4.77692	0.0623645	1.83262	0.108379	4.88371	1.37105	3.525	1.78028e-12	0.020942	1.28086e-06	Product: conserved hypothetical protein; encoded by transcript AFUB_097700A
AFUB_002710	86.747	7.67801	72.3413	1.47332	2.68809	0.33469	4.06105	0.00415516	0.801849	1.38439e-06	Product: conserved hypothetical protein; encoded by transcript AFUB_002710A
AFUB_102960	3.53453	1.33668	7.64797	1.37726	1.07532	-1.14088	1.98476	0.0398785	0.00674686	1.43745e-06	NA
AFUB_001260	197.816	176.044	33.5167	7.11042	0.0605707	2.58404	1.85383	0.945604	9.13133e-13	1.65667e-06	Product: glutamate decarboxylase; encoded by transcript AFUB_001260A
AFUB_013850	22.3135	9.43587	19.9835	2.99716	1.06556	0.21404	2.35725	0.0942111	0.77952	1.83274e-06	Product: Fasciclin domain family; encoded by transcript AFUB_013850A
AFUB_101140	16.3837	1.471	4.56744	0.680845	3.16158	1.4389	1.71931	6.9071e-21	1.83285e-05	2.24159e-06	Product: monooxygenase, putative; encoded by transcript AFUB_101140A
AFUB_078180	17.2835	36.4021	51.9767	8.49268	-1.10797	-1.39166	2.21959	0.0601211	0.00491077	2.38537e-06	Product: conserved hypothetical protein; encoded by transcript AFUB_078180A
AFUB_025730	53.9888	44.2887	30.3046	5.99202	0.18996	0.890833	1.98103	0.821936	0.0588879	2.61148e-06	Product: conserved hypothetical protein; encoded by transcript AFUB_025730A
AFUB_073830	818.652	71.303	7.14952	0.972082	3.22295	6.62405	2.47128	8.40108e-14	2.88059e-56	2.65695e-06	Product: threonine rich protein; encoded by transcript AFUB_073830A
AFUB_099750	2612.47	1019.22	2110.66	713.679	1.27619	0.437364	1.22354	1.57694e-06	0.165959	4.17234e-06	Product: WW domain protein; encoded by transcript AFUB_099750A
AFUB_000410	109.281	81.9438	36.8152	7.00467	0.287092	1.59422	2.00736	0.720349	0.000282528	4.94658e-06	Product: glucooligosaccharide oxidase, putative; encoded by transcript AFUB_000410A
AFUB_004490	4.68331	2.93146	27.2609	8.07623	0.374549	-2.53908	1.41939	0.497634	1.41652e-17	5.3211e-06	Product: C6 finger domain protein, putative; encoded by transcript AFUB_004490A
AFUB_101730	10.6096	0.83982	1.36833	0.192855	3.19921	2.78671	1.96435	1.87729e-21	5.53122e-18	5.50567e-06	Product: GABA permease, putative; encoded by transcript AFUB_101730A
AFUB_053500	182.362	132.926	319.992	107.591	0.347928	-0.703957	1.28165	0.431159	0.0219006	6.4284e-06	Product: serine/threonine protein kinase, putative; encoded by transcript AFUB_053500A
AFUB_056990	39.6664	10.5121	38.22	12.3849	1.69724	0.0765962	1.30636	1.6233e-09	0.874205	6.47105e-06	Product: eukaryotic translation initiation factor eIF-4A subunit, putative; encoded by transcript AFUB_056990A
AFUB_080570	36.7692	4.14086	15.8811	2.73549	2.84649	1.22307	2.13737	3.47378e-10	0.01424	6.70089e-06	Product: amino acid transporter, putative; encoded by transcript AFUB_080570A
AFUB_081970	129.234	86.4871	87.3477	26.2176	0.417032	0.737552	1.40818	0.370363	0.0292018	6.79967e-06	Product: oxidoreductase, short chain dehydrogenase/reductase family; encoded by transcript AFUB_081970A
AFUB_086410	30.2709	4.84478	2.16551	0.196389	2.30051	3.64548	2.6869	1.5416e-05	1.90738e-13	7.21798e-06	Product: hypothetical protein; encoded by transcript AFUB_086410A
AFUB_030970	1.52912	1.08885	2.73754	0.390753	0.525306	-0.576695	2.26529	0.494442	0.315568	7.82943e-06	Product: citrate synthase; encoded by transcript AFUB_030970A
AFUB_071170	29.4886	23.266	10.002	2.74491	0.253889	1.59959	1.57786	0.6801	1.89033e-06	8.15435e-06	Product: Hsp70 family protein; encoded by transcript AFUB_071170A
AFUB_097920	33.4604	16.8292	26.4708	6.30805	0.837766	0.363132	1.73696	0.0904359	0.474911	8.49604e-06	NA
AFUB_013730	42.4791	22.2034	73.3706	8.23381	0.742895	-0.539518	2.51358	0.382763	0.4656	9.19077e-06	Product: DUF614 domain protein; encoded by transcript AFUB_013730A
AFUB_073340	37.3763	11.618	84.3944	21.6808	1.47418	-1.06341	1.64165	0.000134526	0.00619731	9.70748e-06	Product: conserved hypothetical protein; encoded by transcript AFUB_073340A
AFUB_018690	13.6057	9.3837	16.4083	4.93103	0.451797	-0.118813	1.29175	0.273031	0.787983	9.80677e-06	Product: conserved hypothetical protein; encoded by transcript AFUB_018690A
AFUB_097930	6.42043	2.78497	5.65587	0.741471	1.17704	0.304498	2.27078	0.0534002	0.66387	9.95176e-06	Product: FMN dependent dehydrogenase, putative; encoded by transcript AFUB_097930A similar to GB:CAC19728.1: FMN dependent dehydrogenase; cytochrome b2 (l-lactate dehydrogenase) (predicted); similar to S. cerevisiae CYB2; SPAPB1A11.03 lacks S. cerevisiae CYB2 the N-terminal heme binding domain {Schizosaccharomyces pombe] similar to Lactate 2-monooxygenase (EC 1.13.12.4) (Lactate oxidase). (Swiss-…
AFUB_002700	63.0607	1.81141	51.206	0	3.30296	0.354272	4.48006	0.00302035	0.826693	1.14946e-05	Product: conserved hypothetical protein; encoded by transcript AFUB_002700A
AFUB_033890	32.0286	15.4407	113.005	30.8923	0.927338	-1.68766	1.55808	0.0307948	9.31454e-07	1.2931e-05	Product: hypothetical protein; encoded by transcript AFUB_033890A
AFUB_036090	235.805	142.677	197.446	44.2419	0.579194	0.346314	1.82196	0.350318	0.541048	1.31618e-05	Product: extracellular serine-threonine rich protein; encoded by transcript AFUB_036090A
AFUB_010530	14.3735	7.49081	14.0126	3.25708	0.831416	0.13625	1.45009	0.0325143	0.782278	1.48716e-05	Product: hypothetical protein; encoded by transcript AFUB_010530A
AFUB_040010	29.2339	12.3213	41.3111	4.21938	1.12851	-0.339188	2.25448	0.0693234	0.599357	1.49287e-05	Product: hypothetical protein; encoded by transcript AFUB_040010A
AFUB_015140	7.70146	2.92556	14.7933	4.45308	1.26658	-0.826204	1.39442	0.000275854	0.0144004	1.56893e-05	Product: oxidoreductase, zinc-binding dehydrogenase family, putative; encoded by transcript AFUB_015140A
AFUB_085510	27.1439	10.3939	14.1822	1.79517	1.36779	1.11506	2.34501	0.0212981	0.0446607	1.58145e-05	Product: thioredoxin, putative; encoded by transcript AFUB_085510A
AFUB_100910	1.99331	0	2.8188	0.080259	3.33485	-0.301591	3.86674	0.000313741	0.813098	1.66011e-05	Product: hypothetical protein; encoded by transcript AFUB_100910A
AFUB_094630	4.61174	6.55194	14.5257	4.24815	-0.545821	-1.52051	1.41945	0.250941	1.82527e-06	1.88604e-05	Product: hypothetical protein; encoded by transcript AFUB_094630A
AFUB_067390	190.264	214.179	117.993	32.6604	-0.296023	0.780654	1.28987	0.544582	0.01424	1.88604e-05	Product: phosphotransmitter protein Ypd1, putative; encoded by transcript AFUB_067390A
AFUB_013890	24.6643	4.54692	11.1182	2.7443	2.21843	1.19619	1.56114	1.08854e-10	0.000924675	1.90289e-05	Product: metalloreductase, putative; encoded by transcript AFUB_013890A
AFUB_056870	875.664	868.885	2130.03	288.924	-0.187515	-1.15351	2.3905	0.871676	0.0645727	1.99476e-05	Product: CipC-like antibiotic response protein, putative; encoded by transcript AFUB_056870A
AFUB_051470	20.272	7.96027	33.3815	7.20082	1.12617	-0.605218	1.85175	0.0284243	0.247446	2.05515e-05	Product: conserved hypothetical protein; encoded by transcript AFUB_051470A
AFUB_003270	301.2	306.098	256.496	73.8798	-0.129523	0.337881	1.49145	0.856356	0.460998	2.15172e-05	Product: dUTPase (Dut), putaive; encoded by transcript AFUB_003270A
AFUB_045250	3.36625	1.21955	3.28888	0.60802	1.35802	0.138191	2.15027	0.0122193	0.849528	2.18397e-05	Product: phosphatidylethanolamine-binding protein, putative; encoded by transcript AFUB_045250A
AFUB_087540	15.8458	1.08636	34.3025	6.11226	3.57401	-0.930637	2.05534	3.35188e-14	0.0872258	2.24388e-05	Product: MFS monosaccharide transporter, putative; encoded by transcript AFUB_087540A
AFUB_058480	23.6487	22.6112	23.0753	8.38539	-0.0669713	0.157895	1.10507	0.901544	0.671861	2.29157e-05	Product: DNA replication licensing factor Mcm6, putative; encoded by transcript AFUB_058480A
AFUB_068480	39.1688	20.1249	90.635	27.9791	0.854069	-1.08709	1.37337	0.0259788	0.000922146	2.41177e-05	Product: aminotransferase, classes I and II, putative; encoded by transcript AFUB_068480A
AFUB_017840	5.44607	11.1764	35.0256	4.521	-1.0465	-2.38311	2.33756	0.1614	1.05701e-05	2.88304e-05	Product: pectate lyase A; encoded by transcript AFUB_017840A
AFUB_064440	39.1217	20.4387	66.799	11.8746	0.789609	-0.595042	1.92299	0.210499	0.288272	3.03557e-05	Product: conserved hypothetical protein; encoded by transcript AFUB_064440A
AFUB_024990	26.871	18.6135	14.7432	3.2475	0.402447	0.924924	1.81012	0.568366	0.0499249	3.19694e-05	Product: phenylalanine ammonia-lyase; encoded by transcript AFUB_024990A
AFUB_098780	19.4293	6.22676	9.06643	2.70468	1.47703	1.24209	1.34127	1.85428e-06	4.82708e-05	3.25987e-05	Product: MFS transporter, putative; encoded by transcript AFUB_098780A
AFUB_066490	3.21465	0.944896	6.78976	1.27768	1.53116	-0.964347	1.89972	0.00247507	0.0506733	3.32652e-05	Product: conserved hypothetical protein; encoded by transcript AFUB_066490A
AFUB_046450	3.21785	6.10929	63.9546	12.9259	-1.61367	-4.48935	1.80299	0.0090355	2.36574e-21	3.50579e-05	Product: conserved hypothetical protein; encoded by transcript AFUB_046450A
AFUB_016730	11.5397	4.55201	6.35921	1.43154	1.07859	0.759947	1.95855	0.0438766	0.131091	3.50772e-05	Product: bZIP transcription factor (BACH2), putative; encoded by transcript AFUB_016730A
AFUB_077720	7.13473	1.88921	13.3511	1.191	1.59014	-0.67744	2.7434	0.0467072	0.415021	3.50772e-05	Product: hypothetical protein; encoded by transcript AFUB_077720A
AFUB_025950	38.073	34.0281	29.4348	10.3855	0.0868045	0.486894	1.21445	0.884553	0.149584	3.50772e-05	Product: DNA replication licensing factor Mcm7, putative; encoded by transcript AFUB_025950A
AFUB_036200	3.16836	1.46449	5.45322	1.47985	0.97068	-0.620405	1.51015	0.0245398	0.128841	3.56216e-05	Product: conserved proline-rich protein; encoded by transcript AFUB_036200A
AFUB_051520	174.571	66.1906	105.378	28.9686	1.22833	0.786754	1.54656	0.0021993	0.0555692	3.58316e-05	Product: conserved hypothetical protein; encoded by transcript AFUB_051520A
AFUB_012050	23.3227	12.7617	51.7246	17.0648	0.826611	-1.31768	1.24741	0.0245398	6.06252e-06	3.84221e-05	Product: hypothetical protein; encoded by transcript AFUB_012050A
AFUB_101650	0.192656	0.382541	704.877	129.82	-0.878868	-10.7924	2.04699	0.316022	2.16557e-103	3.95997e-05	Product: MFS multidrug transporter, putative; encoded by transcript AFUB_101650A
AFUB_013480	117.795	167.266	43.4203	10.8301	-0.63856	1.47596	1.64603	0.248733	0.000163541	4.04033e-05	Product: conserved hypothetical protein; encoded by transcript AFUB_013480A
AFUB_009030	25.0204	18.3588	25.2011	8.27882	0.346782	0.0707032	1.28924	0.47377	0.891651	4.08781e-05	Product: conserved hypothetical protein; encoded by transcript AFUB_009030A
AFUB_043260	24.8803	25.421	30.7104	7.38307	-0.118334	-0.21637	1.61908	0.882739	0.70383	4.17652e-05	Product: RAS small monomeric GTPase, putative; encoded by transcript AFUB_043260A
AFUB_016870	13.2118	6.28977	11.9208	3.17099	0.947619	0.272626	1.56176	0.0341253	0.598672	4.22642e-05	Product: D-lactate dehydrogenase (cytochrome), putative; encoded by transcript AFUB_016870A
AFUB_046970	60.4562	36.5784	32.3927	10.8709	0.627343	1.06022	1.31923	0.126189	0.000792281	4.33889e-05	Product: benzodiazepine receptor family protein; encoded by transcript AFUB_046970A
AFUB_050560	37.7356	23.0711	25.5339	5.2853	0.492762	0.702192	1.87087	0.489254	0.187548	4.64832e-05	Product: extracellular lipase, putative; encoded by transcript AFUB_050560A
AFUB_053570	72.8152	43.7762	90.9349	30.719	0.543089	-0.249705	1.30074	0.212668	0.563552	4.72918e-05	Product: conserved hypothetical protein; encoded by transcript AFUB_053570A
AFUB_086950	3.57875	2.3179	6.88024	0.941191	0.47356	-0.796541	2.33231	0.60831	0.206778	4.772e-05	Product: conserved hypothetical protein; encoded by transcript AFUB_086950A
AFUB_036710	9.8346	10.6058	10.6614	2.59278	-0.165125	-0.0100312	1.69547	0.840346	0.988533	4.81738e-05	Product: conserved hypothetical protein; encoded by transcript AFUB_036710A
AFUB_063690	23.0878	6.29088	18.8311	5.25706	1.76024	0.429902	1.51555	1.24798e-06	0.336948	4.86022e-05	Product: conserved hypothetical protein; encoded by transcript AFUB_063690A
AFUB_080950	12.8807	2.69138	12.0324	1.59484	1.96742	0.234696	2.38616	0.00144573	0.790079	5.0365e-05	Product: endoglucanase, putative; encoded by transcript AFUB_080950A
AFUB_070930	8.52339	1.74523	2.04354	0.585779	1.89017	1.96151	2.00744	7.40675e-06	1.05453e-06	5.08074e-05	Product: short chain dehydrogenase/reductase family protein; encoded by transcript AFUB_070930A
AFUB_032490	422.79	381.178	201.853	73.2052	0.060506	1.17553	1.14147	0.921634	1.66193e-05	5.41404e-05	Product: curved DNA-binding protein (42 kDa protein); encoded by transcript AFUB_032490A
AFUB_027270	214.881	0.572954	2.49896	0.558946	8.13922	6.2851	1.7321	2.36406e-106	2.22534e-78	5.48087e-05	Product: MFS monosaccharide transporter, putative; encoded by transcript AFUB_027270A
AFUB_056190	17.4437	12.228	18.2516	5.61493	0.583531	0.0980924	1.34343	0.186966	0.851399	5.71285e-05	Product: conserved hypothetical protein; encoded by transcript AFUB_056190A
AFUB_085830	16.3283	10.2752	4.02529	0.806501	0.490059	2.00618	1.76997	0.428151	2.22373e-07	5.72719e-05	Product: cytochrome P450, putative; encoded by transcript AFUB_085830A
AFUB_096360	9.95226	6.09275	3.92314	0.961658	0.546216	1.31539	1.7501	0.340735	0.000915062	5.79198e-05	Product: haemolysin-III family protein; encoded by transcript AFUB_096360A
AFUB_087290	3.96671	0.553099	2.36572	0.310713	2.63762	0.84363	2.42608	3.75329e-06	0.184455	6.36728e-05	Product: oxalate/formate antiporter, putative; encoded by transcript AFUB_087290A
AFUB_096450	57.8342	57.1795	53.136	15.5392	-0.0818281	0.21518	1.42064	0.913972	0.670875	6.79552e-05	Product: conserved hypothetical protein; encoded by transcript AFUB_096450A
AFUB_033520	8.39098	10.9681	3.72445	0.733466	-0.429592	1.19845	1.94563	0.562222	0.012865	6.83318e-05	Product: MFS transporter, putative; encoded by transcript AFUB_033520A
AFUB_002420	7.3707	8.89135	22.3027	6.64679	-0.106785	-1.14513	1.32269	0.877197	0.000481793	7.00911e-05	Product: extracellular SCP domain protein Pry1, putative; encoded by transcript AFUB_002420A
AFUB_073930	291.046	197.85	104.251	39.4552	0.412263	1.53856	1.1066	0.294038	2.35384e-09	7.01232e-05	Product: lactoylglutathione lyase; encoded by transcript AFUB_073930A
AFUB_066510	2.51145	0.951629	4.28689	0.66028	1.09707	-0.663023	2.10605	0.105205	0.286958	7.40769e-05	NA
AFUB_006160	26.6512	24.7396	16.9438	6.60538	-0.0223386	0.725327	1.0393	0.970326	0.00670912	7.44446e-05	Product: beta-glucosidase, putative; encoded by transcript AFUB_006160A
AFUB_042060	19.5967	10.1612	11.6742	3.65955	0.433075	0.617808	1.57004	0.470426	0.168246	7.81302e-05	Product: conserved hypothetical protein; encoded by transcript AFUB_042060A
AFUB_066500	1.82168	0.380239	3.38763	0.448045	1.77837	-0.697058	2.524	0.0154859	0.345625	8.41488e-05	Product: conserved hypothetical protein; encoded by transcript AFUB_066500A
AFUB_043480	61.2712	36.6825	58.0312	16.1558	0.586812	0.160305	1.48077	0.264924	0.778945	8.80653e-05	Product: oxysterol binding protein (Orp8), putative; encoded by transcript AFUB_043480A
AFUB_067030	2.57937	1.47812	21.4026	6.24939	0.933583	-2.6907	1.35707	0.0532596	1.45263e-16	8.82251e-05	Product: conserved hypothetical protein; encoded by transcript AFUB_067030A
AFUB_100460	0.568603	0.100108	3.18101	0.0741671	1.37417	-1.95584	3.63723	0.300126	0.0404361	8.84485e-05	Product: metalloproteinase, putative; encoded by transcript AFUB_100460A
AFUB_063750	1079.2	727.878	506.043	156.546	0.420494	1.14999	1.36783	0.428836	0.000995841	9.27049e-05	Product: allergen Asp F7; encoded by transcript AFUB_063750A
AFUB_076330	5.72253	2.76427	11.9925	2.71805	0.906087	-0.933709	1.76049	0.126035	0.0529954	9.78712e-05	Product: conserved hypothetical protein; encoded by transcript AFUB_076330A
AFUB_079140	8.38638	2.89014	13.7219	3.85221	1.34226	-0.475636	1.39395	0.000353573	0.256819	9.95904e-05	Product: arsenic resistance protein ArsH; encoded by transcript AFUB_079140A
AFUB_092660	449.035	541.376	302.778	83.0489	-0.391864	0.658672	1.5341	0.53287	0.14463	0.000100444	NA
AFUB_067660	19.4433	17.8165	19.3404	3.81887	-0.0822711	0.0606734	1.6537	0.927426	0.931299	0.000103212	Product: conserved hypothetical protein; encoded by transcript AFUB_067660A
AFUB_022380	9.48283	2.37364	26.27	3.80356	1.73324	-1.32056	2.08586	0.00276516	0.0195709	0.000104108	Product: MFS transporter, putative; encoded by transcript AFUB_022380A
AFUB_085220	1.38333	1.57437	2.96267	0.596826	-0.380514	-0.988969	1.94967	0.649921	0.0635183	0.000105143	Product: glycosyl hydrolase, putative; encoded by transcript AFUB_085220A
AFUB_004850	23.4776	9.01294	36.6456	9.70355	1.28446	-0.56395	1.61063	0.00468415	0.253009	0.000108861	Product: conserved hypothetical protein; encoded by transcript AFUB_004850A
AFUB_005090	6.08246	6.72618	13.3549	3.98072	-0.2191	-0.994102	1.4118	0.743063	0.0079975	0.00012132	Product: cyclin; encoded by transcript AFUB_005090A
AFUB_060820	70.3944	41.9809	102.707	34.825	0.673135	-0.389694	1.20724	0.0893827	0.3076	0.00013369	Product: conserved hypothetical protein; encoded by transcript AFUB_060820A
AFUB_052850	73.6132	57.6054	45.0386	16.8641	0.233662	0.800903	1.07875	0.616868	0.00543372	0.000137436	Product: aminopeptidase, putative; encoded by transcript AFUB_052850A
AFUB_043270	81.1725	59.1876	210.224	67.487	0.2939	-1.279	1.34213	0.616392	0.000213831	0.000146112	Product: C6 transcription factor (Fcr1), putative; encoded by transcript AFUB_043270A
AFUB_099690	841.11	410.903	2244.74	645.312	0.843006	-1.33659	1.52322	0.0953183	0.00079199	0.000149929	Product: GPI anchored protein, putative; encoded by transcript AFUB_099690A
AFUB_041740	16.4406	1.97279	10.8669	2.70051	2.81633	0.673859	1.65301	5.24764e-12	0.17351	0.00015023	Product: conserved hypothetical protein; encoded by transcript AFUB_041740A
-	5.95438	0.71596	1.40782	0.103904	2.79024	2.1379	2.1522	8.04898e-10	8.15182e-07	0.00015023	NA
AFUB_040110	22.4416	23.4991	16.9417	6.88012	-0.175902	0.495154	1.0488	0.716582	0.103664	0.00016022	Product: DNA primase subunit Pri1, putative; encoded by transcript AFUB_040110A
AFUB_044710	23.699	7.27563	13.4352	4.53551	1.60873	0.842542	1.19483	7.63569e-08	0.00811792	0.000164366	Product: integral membrane protein; encoded by transcript AFUB_044710A
AFUB_031630	47.0746	35.1799	73.5862	10.4954	0.271602	-0.486772	2.24293	0.812219	0.536686	0.000167181	Product: extracellular aspartic endopeptidase, putative; encoded by transcript AFUB_031630A
AFUB_025780	51.1332	33.4165	48.6262	15.495	0.466588	0.120611	1.29024	0.348883	0.819672	0.000187456	Product: conserved hypothetical protein; encoded by transcript AFUB_025780A
AFUB_099430	0.550162	0.382844	4.40541	1.06999	0.434609	-2.73655	1.65871	0.615127	1.40475e-10	0.000193696	Product: phosphate:H+ symporter; encoded by transcript AFUB_099430A
AFUB_086980	5.3805	3.81742	14.4815	4.51087	0.314855	-1.57759	1.29315	0.604483	1.57266e-06	0.000200656	Product: hypothetical protein; encoded by transcript AFUB_086980A
AFUB_050440	29.4753	8.38458	134.612	33.0936	1.59955	-1.94812	1.679	0.000703154	5.33824e-06	0.000201643	Product: aldo-keto reductase (AKR), putative; encoded by transcript AFUB_050440A
AFUB_064030	198.26	129.072	189.07	69.3435	0.480135	0.175903	1.16492	0.270639	0.693721	0.000204045	Product: UBX domain protein, putative; encoded by transcript AFUB_064030A
AFUB_080300	37.389	16.9415	79.954	16.4482	0.603563	-0.729351	1.45013	0.267639	0.0899954	0.000209184	NA
AFUB_043610	47.6711	30.9549	62.7075	21.0134	0.456075	-0.308904	1.21947	0.333845	0.461736	0.000213431	Product: protein-L-isoaspartate O-methyltransferase; encoded by transcript AFUB_043610A
AFUB_016770	20.6821	4.54221	8.92899	1.57712	1.17011	0.901792	1.28054	0.00096975	0.0103647	0.000213578	Product: conserved hypothetical protein; encoded by transcript AFUB_016770A
AFUB_089060	40.8881	24.4425	50.1395	15.8149	0.62012	-0.132151	1.25822	0.163413	0.797921	0.000217861	Product: conserved hypothetical protein; encoded by transcript AFUB_089060A
AFUB_053180	8.42477	6.03694	10.0256	2.65862	0.415753	-0.0792105	1.6529	0.554085	0.913731	0.00021796	Product: RTA1 domain protein, putative; encoded by transcript AFUB_053180A
AFUB_028640	21.9171	21.566	45.8555	15.5792	-0.109251	-0.934357	1.26842	0.875501	0.00766774	0.00021796	Product: mitochondrial dicarboxylate carrier, putative; encoded by transcript AFUB_028640A
AFUB_022950	397.393	326.815	202.524	72.8524	0.154535	1.05076	1.16643	0.796036	0.000729324	0.000219777	Product: hexokinase Kxk, putative; encoded by transcript AFUB_022950A
AFUB_051460	1.64282	1.11014	8.52592	2.24967	0.422708	-2.0441	1.47367	0.523015	4.50096e-08	0.000223049	Product: choline transport protein Ctr, putative; encoded by transcript AFUB_051460A
AFUB_061900	20.0485	3.52494	1.72572	0.191041	2.24244	3.46972	2.00657	7.63569e-08	7.35048e-18	0.000231163	Product: conserved hypothetical protein; encoded by transcript AFUB_061900A
AFUB_047170	6.42685	2.98782	7.25859	1.67427	0.882742	-0.0542394	1.76628	0.145471	0.946273	0.000242919	Product: ThiJ/PfpI family protein; encoded by transcript AFUB_047170A
AFUB_098760	72.7201	70.406	38.7177	14.4322	-0.0595929	0.99731	1.12117	0.927074	0.000777682	0.00024448	Product: thymidylate synthase; encoded by transcript AFUB_098760A
AFUB_064180	5.44392	4.35672	8.02356	2.51831	0.30238	-0.422632	1.33199	0.613497	0.334055	0.000262346	Product: C2H2 finger domain protein, putative; encoded by transcript AFUB_064180A
AFUB_014980	23.9455	12.6568	34.8526	11.4935	0.77953	-0.416545	1.30065	0.077812	0.336717	0.000295676	Product: lipase/esterase, putative; encoded by transcript AFUB_014980A
AFUB_097210	4.41494	3.38912	2.65518	0.536023	0.258425	0.850614	1.68769	0.736114	0.069117	0.000306256	Product: serine carboxypeptidase (CpdS), putative; encoded by transcript AFUB_097210A
AFUB_038500	127.715	74.5944	62.5366	17.1771	0.624476	1.06357	1.52603	0.288718	0.0148115	0.000314536	Product: hydroxymethylglutaryl-CoA synthase, putative; encoded by transcript AFUB_038500A
AFUB_021200	2260.45	2268.92	676.284	306.95	-0.115925	1.84754	1.00118	0.830237	2.10379e-13	0.000337157	Product: 40S ribosomal protein S11; encoded by transcript AFUB_021200A
AFUB_086180	48.1052	0.282616	1.67626	0.0935415	6.6764	4.47627	2.81038	6.31723e-25	2.74244e-15	0.00035573	Product: O-methyltransferase, putative; encoded by transcript AFUB_086180A
AFUB_098750	76.0917	76.1025	197.811	70.924	-0.0839115	-1.20021	1.08911	0.891934	3.56378e-05	0.00035573	Product: AN1 zinc finger protein; encoded by transcript AFUB_098750A
AFUB_044990	11.3572	7.28222	35.061	5.98293	0.387161	-1.54879	2.18329	0.723086	0.013492	0.000373586	NA
AFUB_085310	6.25343	2.11075	4.56095	1.46094	1.30992	0.569853	1.32007	0.000331199	0.150492	0.000407675	Product: conserved hypothetical protein; encoded by transcript AFUB_085310A
AFUB_042000	75.4059	47.2814	25.1119	8.06231	0.558025	1.68038	1.19657	0.19936	2.91444e-08	0.000425187	Product: WSC domain protein, putative; encoded by transcript AFUB_042000A
AFUB_055760	29.2797	14.4319	28.7149	9.63444	0.906631	0.138842	1.27971	0.0289119	0.799176	0.000433734	Product: C3HC4 finger protein; encoded by transcript AFUB_055760A
AFUB_012030	20.9027	7.99029	24.8509	4.91325	1.23193	-0.11248	1.9508	0.0637793	0.902705	0.0004345	Product: endoglucanase, putative; encoded by transcript AFUB_012030A
AFUB_000870	83.099	26.3408	33.8468	3.58373	1.47819	1.35842	1.66916	0.00163108	0.00230982	0.000445601	Product: conserved hypothetical protein; encoded by transcript AFUB_000870A
AFUB_010930	58.359	18.2263	20.9065	6.25993	1.47106	1.49795	1.37886	0.000134123	4.53495e-05	0.000452722	Product: conserved hypothetical protein; encoded by transcript AFUB_010930A
AFUB_056180	126.341	160.746	120.191	33.076	-0.504022	0.184045	1.4603	0.411374	0.763326	0.00045378	Product: conserved hypothetical protein; encoded by transcript AFUB_056180A
AFUB_020570	36.206	36.4743	43.6861	11.8101	-0.113576	-0.188434	1.54825	0.897978	0.773683	0.00046498	Product: sugar transporter, putative; encoded by transcript AFUB_020570A
AFUB_083480	61.582	62.2382	60.2908	18.5781	-0.140727	0.119265	1.30635	0.849197	0.836892	0.000516854	Product: betaine aldehyde dehydrogenase (BadH), putative; encoded by transcript AFUB_083480A
AFUB_050350	105.418	38.2407	81.2374	30.0341	1.33877	0.448834	1.14293	3.43488e-05	0.244806	0.000547374	Product: DUF221 domain protein, putative; encoded by transcript AFUB_050350A
AFUB_000990	3.97334	2.36897	13.3752	5.49249	0.620026	-1.72329	1.01456	0.113302	1.45653e-10	0.000575319	Product: ferric-chelate reductase, putative; encoded by transcript AFUB_000990A
AFUB_084820	4.85305	0.788244	2.66958	0.281774	2.30288	0.875847	2.06728	4.29381e-05	0.15233	0.000583692	Product: nitrilase, putative; encoded by transcript AFUB_084820A
AFUB_084650	0.425558	0.407141	17.3784	3.61731	0.0536455	-4.8717	1.87576	0.969866	3.17767e-21	0.000590507	Product: conserved hypothetical protein; encoded by transcript AFUB_084650A
AFUB_029950	10.6577	1.37238	12.7878	0.311858	1.68737	-0.17479	2.6293	0.0599979	0.883163	0.000618926	Product: conserved hypothetical protein; encoded by transcript AFUB_029950A
AFUB_088730	260.746	147.308	134.212	43.2058	0.690436	1.04421	1.2903	0.153014	0.00572209	0.000619128	Product: UDP-N-acetylglucosamine pyrophosphorylase; encoded by transcript AFUB_088730A
AFUB_038360	14.346	6.78373	25.8699	7.80418	0.802034	-0.630469	1.39636	0.121377	0.169368	0.000627384	Product: RTA1 domain protein, putative; encoded by transcript AFUB_038360A
AFUB_072950	13.4797	8.74728	17.4262	6.34168	0.505822	-0.276694	1.15563	0.280619	0.529327	0.000703316	Product: NACHT and Ankyrin domain protein; encoded by transcript AFUB_072950A
AFUB_073140	9.50648	3.32132	21.6727	6.24074	1.31741	-1.10487	1.49281	0.00621529	0.0137384	0.000714558	Product: conserved hypothetical protein; encoded by transcript AFUB_073140A
AFUB_061660	3.62904	1.31271	8.98404	2.83805	1.24045	-1.16164	1.34971	0.00364668	0.00328146	0.000716151	Product: WD domain, G-beta repeat protein; encoded by transcript AFUB_061660A
AFUB_041370	97.8566	22.697	27.3605	3.91169	1.97292	1.80918	2.00631	0.000877684	0.00148563	0.000747919	Product: conserved hypothetical protein; encoded by transcript AFUB_041370A
AFUB_099280	7.40299	7.68729	7.36259	2.60557	-0.0544097	0.203864	1.06609	0.934774	0.622005	0.00077469	Product: MFS transporter, putative; encoded by transcript AFUB_099280A
AFUB_097960	21.3464	18.9382	55.7092	19.2822	-0.00790317	-1.36113	1.16471	0.991181	2.99305e-05	0.000776665	Product: thermoresistant gluconokinase family protein; encoded by transcript AFUB_097960A
AFUB_004480	11.6873	6.12062	40.5537	11.557	0.707238	-1.6648	1.51986	0.252916	0.000109179	0.000781138	Product: coenzyme A transferase, putative; encoded by transcript AFUB_004480A
AFUB_028780	7.52265	2.16764	4.14377	1.27542	1.33861	0.879565	1.79914	0.0210052	0.120665	0.000801248	Product: conserved hypothetical protein; encoded by transcript AFUB_028780A
AFUB_013990	4.60413	1.95768	10.6654	3.25464	1.0971	-1.05959	1.31886	0.0124909	0.00718864	0.000810351	Product: exo-beta-1,3-glucanase Exg0; encoded by transcript AFUB_013990A
AFUB_071620	37.7229	36.6972	62.1157	24.9701	-0.119926	-0.617848	1.02367	0.83952	0.0572745	0.000819402	NA
AFUB_095130	3.04108	3.03096	5.55228	1.70879	-0.169586	-0.804705	1.39595	0.831689	0.0708734	0.000837687	Product: NACHT domain protein; encoded by transcript AFUB_095130A
AFUB_081830	36.5404	65.802	124.713	37.6835	-0.931207	-1.64293	1.39304	0.0610413	2.82933e-05	0.000845585	Product: DUF567 domain protein; encoded by transcript AFUB_081830A
AFUB_028160	7.27725	2.44996	7.22903	2.04161	1.16167	0.0698102	1.30598	0.00526037	0.91316	0.000902585	Product: MFS multidrug transporter, putative; encoded by transcript AFUB_028160A
AFUB_086170	54.3931	0.160933	1.86946	0.219057	7.09324	4.15451	2.69476	4.79374e-23	6.81698e-15	0.000918637	Product: conserved hypothetical protein; encoded by transcript AFUB_086170A
AFUB_050860	81.0259	14.251	11.6374	3.58407	2.36929	2.83559	1.19559	7.64502e-16	7.8965e-23	0.000961991	Product: major allergen Asp F1; encoded by transcript AFUB_050860A
AFUB_044680	30.1908	9.26947	68.0863	16.8132	1.57689	-0.998315	1.66629	0.00302035	0.0626425	0.000962448	Product: hypothetical protein; encoded by transcript AFUB_044680A
AFUB_072560	245.264	213.191	255.94	100.779	0.0776136	0.0193031	1.04555	0.903013	0.972922	0.000962715	Product: conserved hypothetical protein; encoded by transcript AFUB_072560A
AFUB_044670	17.0163	3.64514	35.9054	9.74777	1.90067	-0.99491	1.57198	6.03518e-05	0.0468956	0.000984763	NA
AFUB_019400	182.249	209.78	30.2069	9.78532	-0.335322	2.62211	1.26587	0.571272	3.63522e-15	0.000984763	Product: cortical patch protein SUR7, putative; encoded by transcript AFUB_019400A
AFUB_010300	16.7408	8.95002	17.4391	5.10283	0.76384	0.0140702	1.44238	0.181284	0.986351	0.00109031	Product: P-type calcium ATPase, putative; encoded by transcript AFUB_010300A
AFUB_075310	14.2831	23.0439	27.1536	5.8583	-0.789459	-0.755515	1.58384	0.201683	0.149155	0.00110976	Product: conserved hypothetical protein; encoded by transcript AFUB_075310A
AFUB_091070	71.7956	88.4646	10.8712	1.75311	-0.453569	2.37965	1.57108	0.486817	1.92714e-09	0.00111324	Product: conserved hypothetical protein; encoded by transcript AFUB_091070A
AFUB_086970	5.72386	2.84591	31.8417	7.42983	0.664356	-2.33944	1.72753	0.394744	1.71397e-06	0.00111555	Product: MFS multidrug transporter, putative; encoded by transcript AFUB_086970A
AFUB_050500	12.1536	10.4139	41.5438	15.4147	0.105095	-1.62943	1.09154	0.875031	9.35541e-08	0.00112364	Product: histone deacetylase HdaA; encoded by transcript AFUB_050500A
AFUB_079760	1.79958	3.16777	17.1983	5.10116	-0.847838	-2.97686	1.46796	0.158996	3.71992e-13	0.00114366	NA
AFUB_034960	15.3693	12.0813	18.391	6.60182	0.256669	-0.183802	1.14795	0.658594	0.704837	0.00115463	Product: aldo-keto reductase (AKR), putative; encoded by transcript AFUB_034960A
AFUB_046200	8.32158	0.469938	0.81921	0	3.56929	2.99676	3.11824	3.20432e-06	4.78949e-05	0.00116496	Product: BTB/POZ domain protein; encoded by transcript AFUB_046200A
AFUB_044280	63.9055	27.917	27.0998	8.55275	0.957833	1.24675	1.3817	0.0491139	0.00228012	0.00121363	NA
AFUB_089720	21.0419	14.9443	23.7032	7.35271	0.326911	-0.113376	1.34877	0.629681	0.861926	0.00125997	Product: amine oxidase; encoded by transcript AFUB_089720A
AFUB_021610	104.108	24.9886	41.9627	11.3961	1.82481	1.33275	1.42536	1.4511e-05	0.00179601	0.00126358	Product: oxidoreductase, short-chain dehydrogenase/reductase family; encoded by transcript AFUB_021610A
AFUB_076700	344.236	238.239	52.1416	11.78	0.417917	2.72956	1.64973	0.611696	2.65641e-09	0.00128064	Product: ATP citrate lyase subunit (Acl), putatibe; encoded by transcript AFUB_076700A
AFUB_066460	7.68059	8.55738	28.0307	10.8838	-0.268513	-1.74142	1.0478	0.613497	2.93515e-09	0.00128064	Product: conserved hypothetical protein; encoded by transcript AFUB_066460A
AFUB_081330	29.2657	7.10708	40.3041	16.4284	1.92803	-0.33201	1.00465	2.12803e-11	0.374848	0.00128847	Product: fructosyl amino acid oxidase, putative; encoded by transcript AFUB_081330A
AFUB_085350	2.32196	3.10939	24.0122	4.47161	-0.321691	-2.89247	1.9513	0.774594	2.03056e-07	0.00133239	NA
AFUB_044660	6.16343	3.46324	1.52064	0.254933	0.65959	1.96021	2.02686	0.433178	0.000373896	0.00133874	Product: pyridine nucleotide-disulfide oxidoreductase, putative; encoded by transcript AFUB_044660A
AFUB_049960	15.5192	6.03432	41.3461	9.99521	1.08804	-1.2519	1.75476	0.111857	0.0255741	0.00136299	Product: conserved hypothetical protein; encoded by transcript AFUB_049960A
AFUB_028650	0.433421	0.540088	5.75117	1.43297	-0.622442	-3.39931	1.6788	0.528554	7.3384e-11	0.00136299	Product: conserved hypothetical protein; encoded by transcript AFUB_028650A
AFUB_049270	2.73518	1.12976	30.5853	7.02816	1.1159	-3.19542	1.74524	0.126361	9.22543e-11	0.00137797	Product: conserved hypothetical protein; encoded by transcript AFUB_049270A
AFUB_030290	2.83089	1.30767	2.33637	0.247746	0.839072	0.355822	2.14223	0.329436	0.665745	0.00140004	Product: protein kinase domain-containing protein; encoded by transcript AFUB_030290A
AFUB_098770	22.9171	24.6486	16.0113	5.41072	-0.237581	0.619172	1.14239	0.689136	0.104583	0.00141274	Product: queuine tRNA-ribosyltransferase; encoded by transcript AFUB_098770A
AFUB_093370	116.807	200.227	978.313	216.029	-0.800251	-2.78283	1.78051	0.295221	3.43693e-08	0.00141324	Product: NAD-dependent formate dehydrogenase AciA/Fdh; encoded by transcript AFUB_093370A
AFUB_024020	56.8864	27.5831	43.8199	16.7038	0.896323	0.478813	1.06735	0.0139174	0.20798	0.00145463	Product: conserved hypothetical protein; encoded by transcript AFUB_024020A
AFUB_049670	0.900645	0.430755	6.75908	2.01173	0.737685	-2.74453	1.42564	0.310389	4.16821e-11	0.00145528	Product: carboxypeptidase S1, putative; encoded by transcript AFUB_049670A
AFUB_004950	30.31	20.2459	23.2831	9.07136	0.488865	0.447699	1.0745	0.288718	0.249401	0.00160336	Product: RING finger domain protein, putative; encoded by transcript AFUB_004950A
AFUB_092760	190.731	116.722	147.543	45.5047	0.581267	0.458507	1.35737	0.330157	0.371246	0.00160982	Product: SRF-type transcription factor family protein; encoded by transcript AFUB_092760A
AFUB_058670	104.436	94.7675	184.84	65.9453	0.0667976	-0.619263	1.05016	0.92355	0.0831588	0.00168572	Product: DUF775 domain protein; encoded by transcript AFUB_058670A
AFUB_085070	0.238568	0.121892	3.37584	0.865287	1.03198	-3.45072	1.82407	0.322633	6.08536e-10	0.0016921	Product: hypothetical protein; encoded by transcript AFUB_085070A
AFUB_034690	895.747	1186.76	1324.13	344.464	-0.399021	-0.355735	1.55823	0.616312	0.584947	0.0016921	Product: heat shock protein Hsp30/Hsp42, putative; encoded by transcript AFUB_034690A
AFUB_057530	28.0069	13.2675	19.1416	5.83864	0.863833	0.57247	1.38622	0.107707	0.252873	0.0017468	Product: conserved hypothetical protein; encoded by transcript AFUB_057530A
AFUB_062140	1.80978	0.725205	6.79491	1.59659	1.1177	-1.76426	1.6468	0.0984481	0.000438345	0.00180708	Product: hypothetical protein; encoded by transcript AFUB_062140A
AFUB_034830	11.6073	6.57485	37.9286	14.8709	0.745928	-1.52494	1.09381	0.0904206	2.25587e-06	0.00185373	Product: hypothetical protein; encoded by transcript AFUB_034830A
AFUB_089070	34.4904	19.5606	19.9252	7.08094	0.638523	0.875915	1.16614	0.183618	0.020826	0.0019008	Product: conserved serine-rich protein; encoded by transcript AFUB_089070A
AFUB_086910	3.82191	2.64109	41.8766	7.44242	0.467234	-3.07738	2.0228	0.677128	2.35296e-07	0.00200348	Product: metallo-beta-lactamase domain protein, putative; encoded by transcript AFUB_086910A
AFUB_006860	2.40599	0.937219	4.85067	1.60248	1.27139	-0.902008	1.30283	0.0070275	0.0360239	0.00213118	Product: conserved hypothetical protein; encoded by transcript AFUB_006860A
AFUB_022480	68.0212	38.3492	53.0226	20.3585	0.703081	0.436283	1.08224	0.101897	0.28445	0.00218152	Product: NADH-ubiquinone oxidoreductase 64 kDa subunit, putative; encoded by transcript AFUB_022480A
AFUB_004200	17.9291	10.2552	33.4577	11.6926	0.494746	-0.791209	1.13876	0.345289	0.0402772	0.00239287	Product: mannosylphosphorylation protein (Mnn4), putative; encoded by transcript AFUB_004200A
AFUB_081229	35.367	31.4239	48.5787	11.1682	0.011212	-0.358266	1.57504	0.991385	0.597141	0.00239425	Product: carbonate dehydratase, putative; encoded by transcript AFUB_081229A
AFUB_029060	16.9838	10.1856	12.9345	4.08769	0.911456	0.59284	1.38759	0.0898681	0.240947	0.00241167	Product: conserved hypothetical protein; encoded by transcript AFUB_029060A
AFUB_045610	2.67147	0.508435	11.5243	3.84133	2.10176	-1.99915	1.25803	3.22615e-07	9.52908e-08	0.0024601	Product: nonribosomal peptide synthetase, putative; encoded by transcript AFUB_045610A
AFUB_100430	5.65142	1.94395	5.56184	1.85518	1.36346	0.0159599	1.21226	0.000683036	0.981465	0.00250444	Product: GPI anchored glycosyl hydrolase, putative; encoded by transcript AFUB_100430A
AFUB_028850	26.0896	30.8922	29.4321	12.0844	-0.393923	-0.12144	1.00598	0.404517	0.802739	0.00250512	Product: DnaJ domain protein; encoded by transcript AFUB_028850A
AFUB_011930	9.64297	7.51279	15.0801	6.05431	0.15409	-0.583322	1.00399	0.801028	0.0946998	0.00250512	Product: oxidoreductase CipA-like, putative; encoded by transcript AFUB_011930A
AFUB_054730	39.2957	17.6298	8.95264	2.11462	0.978712	1.99833	1.54769	0.106162	1.26387e-05	0.00263972	Product: nucleoside-diphosphate-sugar epimerase, putative; encoded by transcript AFUB_054730A
AFUB_001550	53.708	28.3646	27.3034	9.20838	0.831604	1.07213	1.16169	0.0652034	0.00430961	0.00267743	Product: oxidoreductase, short-chain dehydrogenase/reductase family; encoded by transcript AFUB_001550A
AFUB_002030	8.55405	6.57052	11.9596	4.99362	0.323789	-0.338032	1.0358	0.538416	0.409835	0.00269228	Product: oxidoreductase CipA-like, putative; encoded by transcript AFUB_002030A
AFUB_071890	17.4997	6.78845	17.5292	6.23446	1.25183	0.109517	1.18378	0.00171025	0.853463	0.00273108	Product: ribokinase; encoded by transcript AFUB_071890A
AFUB_021660	101.064	73.327	49.8987	17.5378	0.377133	0.934965	1.16333	0.517495	0.0152371	0.00274841	Product: DUF967 domain protein; encoded by transcript AFUB_021660A
AFUB_057280	10.1842	6.78444	10.5252	3.51038	0.239342	0.0459401	1.16514	0.710855	0.941746	0.00274841	Product: conserved hypothetical protein; encoded by transcript AFUB_057280A
AFUB_091400	11.6683	11.8127	9.09993	3.30026	-0.147092	0.409786	1.13169	0.828955	0.337411	0.00286091	Product: conserved hypothetical protein; encoded by transcript AFUB_091400A
AFUB_025440	19.9605	16.6533	17.649	6.32301	0.136188	0.233714	1.16329	0.855619	0.652903	0.002933	Product: serine/threonine protein kinase; encoded by transcript AFUB_025440A
AFUB_099670	20.0496	10.2679	8.71644	2.61236	0.882594	1.27438	1.48618	0.147673	0.00812463	0.00296222	Product: aquaporin; encoded by transcript AFUB_099670A
AFUB_006970	65.6107	34.5594	29.565	6.11948	0.825305	1.17643	1.66841	0.266587	0.0397512	0.00298052	Product: phosphoglycerate mutase family protein, putative; encoded by transcript AFUB_006970A
AFUB_050850	36.7973	19.8377	34.6955	13.5922	0.785516	0.17754	1.03415	0.0480347	0.708578	0.00299458	Product: conserved hypothetical protein; encoded by transcript AFUB_050850A
AFUB_064370	15.9543	5.38861	4.45993	1.5616	1.42505	1.86538	1.18312	0.000106804	4.46699e-08	0.00319491	Product: cAMP-mediated signaling protein Sok1, putative; encoded by transcript AFUB_064370A
AFUB_070690	23.8933	17.7705	63.3661	13.8557	0.329606	-1.17778	1.59333	0.723558	0.0318917	0.00326167	Product: conserved hypothetical protein; encoded by transcript AFUB_070690A
AFUB_080140	1.75229	1.36248	3.97033	1.31122	0.512987	-0.899861	1.30755	0.436768	0.0458866	0.00332348	NA
AFUB_005270	343.014	506.297	281.312	97.3744	-0.665864	0.392389	1.23704	0.226893	0.449235	0.00369666	Product: proliferating cell nuclear antigen (PCNA); encoded by transcript AFUB_005270A
AFUB_048010	7.6604	4.36472	8.74966	3.37931	0.749715	-0.133613	1.06621	0.0862335	0.799853	0.0037654	Product: conserved hypothetical protein; encoded by transcript AFUB_048010A
AFUB_090580	76.0704	156.14	220.512	69.3017	-1.0649	-1.33638	1.30217	0.0339764	0.00188102	0.00380597	Product: glyoxylase family protein, putative; encoded by transcript AFUB_090580A; GO_function: catalytic activity [GO ID 0003824]; GO_process: metabolic process [GO ID 0008152]
AFUB_004970	1660.61	958.219	830.46	289.06	0.671075	1.10282	1.17637	0.196094	0.00530936	0.00384391	Product: alcohol dehydrogenase, zinc-containing, putative; encoded by transcript AFUB_004970A
AFUB_057850	17.0726	11.5547	26.163	5.00341	0.392769	-0.480742	1.83588	0.714046	0.546221	0.00386276	Product: heat shock protein Hsp20/Hsp26, putative; encoded by transcript AFUB_057850A
AFUB_015590	99.3892	466.721	20.5793	7.60952	-2.30284	2.27589	1.11595	1.10209e-11	9.64628e-12	0.00387278	Product: alpha-glucosidase, putative; encoded by transcript AFUB_015590A
AFUB_029140	26.5038	6.24038	25.763	8.58539	1.90782	0.103449	1.29889	6.01989e-06	0.88321	0.0039041	Product: hypothetical protein; encoded by transcript AFUB_029140A
AFUB_056570	2.6319	0.931784	5.23047	1.76742	1.19235	-0.977551	1.20079	0.0109594	0.0172013	0.0039352	Product: F-box domain and ankyrin repeat protein; encoded by transcript AFUB_056570A
AFUB_094980	3.50068	0.381469	1.12091	0.084558	2.51139	1.34469	2.72968	0.00398129	0.121553	0.00401505	Product: conserved hypothetical protein; encoded by transcript AFUB_094980A
AFUB_098290	14.4196	16.4502	15.1059	5.8902	-0.27532	0.104319	1.01221	0.617045	0.841243	0.0041486	Product: protein tyrosine phosphatase (Pyp1), putative; encoded by transcript AFUB_098290A
AFUB_094830	4.58986	0.849895	0.552679	0.101481	2.21594	2.70612	1.93398	4.69103e-05	1.25476e-07	0.00434748	Product: conserved hypothetical protein; encoded by transcript AFUB_094830A
AFUB_061270	30.1142	22.5386	18.2644	5.27913	0.261623	0.807226	1.33035	0.740684	0.0971638	0.00451973	Product: conserved hypothetical protein; encoded by transcript AFUB_061270A
AFUB_067250	59.9129	63.5814	5.6654	1.44244	-0.18696	3.31287	1.38488	0.830237	3.61015e-16	0.00460346	Product: alpha-amylase, putative; encoded by transcript AFUB_067250A
AFUB_088630	33.4144	5.29748	40.9932	15.4493	2.4228	-0.174148	1.0737	7.25931e-13	0.742145	0.00470525	Product: AIF-like mitochondrial oxidoreductase (Nfrl), putative; encoded by transcript AFUB_088630A
AFUB_087820	8.82283	24.9316	13.1873	4.45377	-1.54915	-0.478623	1.21245	0.000134827	0.331521	0.00472182	Product: phytase, putative; encoded by transcript AFUB_087820A
AFUB_072990	6.32205	0.442574	8.60309	0	2.38334	-0.562062	1.86727	0.00074964	0.462918	0.00487818	Product: conserved hypothetical protein; encoded by transcript AFUB_072990A
AFUB_084290	0.685719	0.453132	8.09671	2.23867	0.403597	-3.21543	1.43009	0.704629	2.17212e-11	0.00494425	Product: conserved hypothetical protein; encoded by transcript AFUB_084290A
AFUB_041179	72.5969	89.7742	253.248	75.4502	-0.396689	-1.60582	1.38964	0.613497	0.000552915	0.00531374	Product: conserved hypothetical protein; encoded by transcript AFUB_041179A
AFUB_007290	3.34614	1.34374	4.6137	1.31757	1.07496	-0.284291	1.37116	0.0579948	0.647329	0.00534905	Product: arabinogalactan endo-1,4-beta-galactosidase GalA; encoded by transcript AFUB_007290A
AFUB_035880	1925.73	1719.8	508.02	204.786	0.0171143	2.03541	1.01923	0.982074	1.65961e-10	0.00555982	Product: 40S ribosomal protein S0; encoded by transcript AFUB_035880A
AFUB_057870	61.3458	3.93329	5.65847	1.33495	3.67859	3.40719	1.53591	4.55804e-16	1.81523e-14	0.0056008	Product: fructose-bisphosphate aldolase, putative; encoded by transcript AFUB_057870A
AFUB_094410	28.8888	9.8999	1.78454	0.136912	1.45238	4.14384	2.05356	0.00122997	9.8249e-22	0.00567477	Product: conserved hypothetical protein; encoded by transcript AFUB_094410A
AFUB_049120	348.712	314.445	328.179	124.31	0.0371814	0.181178	1.09703	0.965447	0.742768	0.00569755	Product: conserved hypothetical protein; encoded by transcript AFUB_049120A
AFUB_034540	228.651	211.278	605.059	213.381	0.00858718	-1.2451	1.21062	0.99202	0.00288662	0.00578586	Product: lysophospholipase Plb3; encoded by transcript AFUB_034540A
AFUB_066340	51.2555	29.7187	8.31916	2.59613	0.640824	2.60417	1.28808	0.28939	4.63241e-11	0.00583854	Product: conserved hypothetical protein; encoded by transcript AFUB_066340A
AFUB_022250	6.55091	3.63855	13.5458	3.97075	0.412155	-0.426846	1.23094	0.539583	0.419229	0.00597758	Product: conserved hypothetical protein; encoded by transcript AFUB_022250A
AFUB_077120	8.34337	5.74684	6.77156	2.42312	0.412001	0.371552	1.17825	0.508688	0.464442	0.00608883	Product: amino acid permease, putative; encoded by transcript AFUB_077120A
AFUB_066700	88.3204	58.7464	33.2242	11.0761	0.429201	1.40974	1.05552	0.417168	3.31812e-05	0.00612198	Product: conserved hypothetical protein; encoded by transcript AFUB_066700A
AFUB_087790	7.67875	3.8175	6.04809	1.83775	1.02584	0.680773	1.22562	0.0267664	0.124502	0.00620436	Product: conserved hypothetical protein; encoded by transcript AFUB_087790A
AFUB_004630	4.0533	11.6203	4.82608	1.28615	-1.21166	-0.0640899	1.21343	0.00458899	0.925452	0.00678347	Product: conserved hypothetical protein; encoded by transcript AFUB_004630A
AFUB_000300	142.26	136.918	94.3719	24.4271	-0.103066	0.647726	1.54401	0.928956	0.318889	0.00681055	Product: conserved hypothetical protein; encoded by transcript AFUB_000300A
AFUB_101660	1.28885	0.86982	24.1071	8.74228	0.560775	-3.9276	1.20615	0.438265	1.77766e-23	0.00684268	Product: N,N-dimethylglycine oxidase; encoded by transcript AFUB_101660A
AFUB_082930	13.6805	5.06424	5.65358	2.34363	1.29945	1.35573	1.0132	0.000139499	2.66285e-05	0.00687015	Product: integral membrane protein; encoded by transcript AFUB_082930A
AFUB_016650	18.9752	4.39616	0.91606	0.177334	1.91529	3.6792	1.49124	2.47371e-06	4.66931e-21	0.00691111	Product: hypothetical protein; encoded by transcript AFUB_016650A
AFUB_043030	70.8695	5.24245	18.1093	5.74998	3.44294	2.00721	1.27463	1.53966e-17	1.32996e-06	0.00691617	Product: glyoxalase family protein; encoded by transcript AFUB_043030A
AFUB_056830	39.2017	19.4047	22.0924	6.75493	0.808344	0.812934	1.28596	0.166176	0.0992914	0.00702328	Product: NAD-dependent 15-hydroxyprostaglandin dehydrogenase; encoded by transcript AFUB_056830A
AFUB_074730	2.32565	3.2752	13.1899	3.99916	-0.525522	-2.14352	1.24184	0.433457	1.51601e-07	0.00702328	Product: ankyrin repeat protein; encoded by transcript AFUB_074730A
AFUB_051480	1.99274	0.188335	2.68189	0	0.85747	-0.933346	1.75571	0.340792	0.174395	0.00716784	Product: hypothetical protein; encoded by transcript AFUB_051480A
AFUB_100960	2.72724	1.56753	5.45228	1.77149	0.574606	-0.839172	1.30042	0.410589	0.0884436	0.00728074	Product: hypothetical protein; encoded by transcript AFUB_100960A
AFUB_001950	12.4467	14.5599	16.3804	6.46008	-0.377365	-0.341518	1.08462	0.527957	0.482855	0.00728074	Product: FluG domain protein; encoded by transcript AFUB_001950A
AFUB_020150	40.4521	20.7843	36.4374	13.9992	0.818097	0.248265	1.05756	0.0721064	0.623783	0.00730365	Product: vacuolar ABC heavy metal transporter (Hmt1), putative; encoded by transcript AFUB_020150A
AFUB_097940	12.7776	4.46998	16.7503	5.8019	1.35957	-0.301893	1.23447	0.00354053	0.607646	0.00736041	Product: D-lactate dehydrogenase (cytochrome), putative; encoded by transcript AFUB_097940A
AFUB_078630	155.172	73.5756	119.976	47.0069	0.943443	0.456022	1.03923	0.0246008	0.300874	0.00753059	Product: leucyl-tRNA synthetase; encoded by transcript AFUB_078630A
AFUB_051540	3.98921	1.69372	7.25242	2.57004	1.06542	-0.71766	1.11632	0.0189295	0.09881	0.00765827	Product: C6 transcription factor, putative; encoded by transcript AFUB_051540A
AFUB_033530	4.78958	0.735853	4.11767	1.13327	2.35762	0.290281	1.42364	3.00491e-06	0.665439	0.00784466	Product: conserved hypothetical protein; encoded by transcript AFUB_033530A
AFUB_091220	8.09985	15.8982	10.6796	2.80328	-1.10728	-0.297675	1.48228	0.0798665	0.683138	0.00791078	Product: conserved hypothetical protein; encoded by transcript AFUB_091220A
AFUB_101740	4.37005	0.486527	1.33418	0.348133	2.79453	1.40486	1.38776	5.87773e-10	0.00129217	0.00814001	Product: conserved hypothetical protein; encoded by transcript AFUB_101740A
AFUB_027780	8.1173	9.93217	14.4052	5.29484	-0.347252	-0.570618	1.18535	0.615127	0.247506	0.00824126	Product: mitochondrial phosphate transporter Pic2, putative; encoded by transcript AFUB_027780A
AFUB_061850	4.93454	2.89976	5.34082	1.14209	0.345825	-0.00927788	1.28963	0.647655	0.990037	0.00865155	Product: hypothetical protein; encoded by transcript AFUB_061850A
AFUB_054380	10.8638	2.87886	46.753	13.8324	1.78094	-1.88346	1.40139	0.000860782	0.000104412	0.00870291	Product: hypothetical protein; encoded by transcript AFUB_054380A
AFUB_052280	14.4664	2.07276	6.94524	2.05848	1.95731	0.886009	1.2814	1.1887e-05	0.069819	0.00896788	Product: lipase, putative; encoded by transcript AFUB_052280A
AFUB_080080	3.51428	3.6972	6.3558	2.49253	-0.167051	-0.737093	1.05895	0.821901	0.0716208	0.0090478	NA
AFUB_061250	1.76721	3.21101	2.33394	0.448381	-0.556423	-0.152671	1.56848	0.518119	0.861981	0.00909777	Product: hypothetical protein; encoded by transcript AFUB_061250A
AFUB_096610	9.25085	5.56757	13.3704	1.68155	0.548779	-0.425708	1.6824	0.570219	0.595698	0.00910547	Product: conserved hypothetical protein; encoded by transcript AFUB_096610A
AFUB_049500	319.237	378.391	7.9473	2.23506	-0.303142	5.07111	1.47267	0.743421	1.8047e-28	0.00928795	Product: glyceraldehyde 3-phosphate dehydrogenase, putative; encoded by transcript AFUB_049500A
AFUB_028170	13.4094	10.1649	22.0124	5.94676	0.237576	-0.600245	1.50328	0.82116	0.364647	0.00928795	Product: hypothetical protein; encoded by transcript AFUB_028170A
AFUB_032500	4.18661	2.97503	4.33703	1.20344	-0.130613	-0.0267822	1.27833	0.883893	0.973732	0.00947699	Product: endonuclease/exonuclease/phosphatase family protein; encoded by transcript AFUB_032500A
AFUB_080900	1.71164	3.62476	6.99498	2.04097	-1.04304	-1.64109	1.30853	0.0742078	0.000397246	0.00949604	Product: MFS sugar transporter, putative; encoded by transcript AFUB_080900A
AFUB_047530	9.74663	8.4497	23.0221	8.89021	0.273764	-1.16001	1.25046	0.739656	0.0128947	0.00958669	Product: conserved hypothetical protein; encoded by transcript AFUB_047530A
AFUB_031050	38.692	40.2741	30.5523	9.91445	-0.14368	0.42865	1.29042	0.879347	0.473443	0.00984083	Product: FluG family protein; encoded by transcript AFUB_031050A
AFUB_049240	123.329	88.5389	308.153	106.112	0.425713	-1.1138	1.13564	0.510698	0.0083901	0.00998697	Product: integral membrane protein, putative; encoded by transcript AFUB_049240A
AFUB_046900	28.3691	10.4348	32.6557	10.8773	1.37886	0.00285378	1.23375	0.00423587	0.997767	0.0100881	Product: integral membrane protein; encoded by transcript AFUB_046900A
AFUB_085790	28.699	8.24179	9.93891	3.06342	1.60432	1.56587	1.28077	0.000802598	0.000579144	0.0104473	Product: conserved hypothetical protein; encoded by transcript AFUB_085790A
AFUB_054570	7.88249	8.0009	23.977	7.3862	-0.24019	-1.31965	1.15745	0.759015	0.00172119	0.0104473	Product: HPP family protein; encoded by transcript AFUB_054570A
AFUB_090000	39.9931	47.8965	56.2917	19.4332	-0.365186	-0.380503	1.13986	0.591956	0.47484	0.0104894	Product: Rab geranylgeranyltransferase, beta subunit; encoded by transcript AFUB_090000A
AFUB_018380	10.8242	6.37317	12.5867	4.27121	0.614354	-0.1237	1.22663	0.332685	0.857038	0.0107715	Product: conserved hypothetical protein; encoded by transcript AFUB_018380A
AFUB_072390	203.844	257.421	759.626	199.3	-0.346237	-1.58413	1.49594	0.723503	0.00429123	0.0109231	Product: heat shock protein Hsp30-like, putative; encoded by transcript AFUB_072390A
AFUB_070700	3.34194	2.76269	4.72544	1.05015	0.274755	-0.21598	1.74351	0.820457	0.819451	0.0113679	Product: conserved hypothetical protein; encoded by transcript AFUB_070700A
AFUB_022960	34.1658	17.8834	19.0347	6.51229	0.562915	0.784872	1.18983	0.352995	0.0889618	0.0114025	Product: hypothetical protein; encoded by transcript AFUB_022960A
AFUB_055630	60.577	53.2523	62.4213	23.7805	0.244079	0.109759	1.01522	0.713375	0.853087	0.0118877	Product: conserved hypothetical protein; encoded by transcript AFUB_055630A
AFUB_092120	2.34023	1.25581	15.2513	4.33943	0.760214	-2.46847	1.42871	0.34945	9.33216e-07	0.012202	Product: threonine aldolase, putative; encoded by transcript AFUB_092120A
AFUB_067190	6.34553	0.582316	1.30711	0.401202	3.14464	2.247	1.32874	6.00671e-14	5.86002e-09	0.0129132	Product: conserved hypothetical protein; encoded by transcript AFUB_067190A
AFUB_029930	42.5191	28.5062	10.2326	3.44485	0.456935	2.08279	1.03576	0.397761	8.17278e-10	0.0136129	Product: phosphoribulokinase/uridine kinase family protein; encoded by transcript AFUB_029930A
AFUB_096630	19.4135	1.67563	4.77711	0.935531	3.24083	2.08146	1.78722	2.20087e-07	0.00102078	0.0138469	NA
AFUB_101670	0.410304	0.443632	8.26115	2.40756	-0.206034	-3.88073	1.45498	0.859904	2.70618e-14	0.0140244	Product: von Willebrand domain protein; encoded by transcript AFUB_101670A
AFUB_086930	4.05961	3.31266	9.66729	3.00064	0.510967	-1.02397	1.40002	0.549121	0.0746316	0.0142696	Product: UDP-galactose 4-epimerase, putative; encoded by transcript AFUB_086930A
AFUB_058850	1.89122	0.92895	2.8473	1.04893	0.49071	-0.645155	1.12089	0.456499	0.173742	0.0143736	Product: conserved hypothetical protein; encoded by transcript AFUB_058850A
AFUB_067950	75.7757	18.4066	30.5446	11.4697	1.96149	1.35546	1.03136	4.55245e-08	0.000140375	0.0148618	Product: hypothetical protein; encoded by transcript AFUB_067950A
AFUB_080180	3.63448	1.69538	3.76707	1.31405	0.969089	0.0458903	1.16532	0.0755318	0.952397	0.0158302	Product: HET domain protein; encoded by transcript AFUB_080180A similar to TOL, mediator of mating-type-associated vegetative incompatibility (GI:3777587) [Neurospora crassa] PUBMED: 9927450 contains a HET domain
AFUB_005030	60.9981	86.5866	65.4905	25.4544	-0.663492	-0.0778834	1.0629	0.229012	0.909618	0.0170346	Product: HIT finger domain protein, putative; encoded by transcript AFUB_005030A
AFUB_028410	14.8156	8.50229	159.957	58.0175	0.66819	-3.22135	1.15663	0.287418	1.25682e-15	0.0170529	Product: von Willebrand domain protein; encoded by transcript AFUB_028410A
AFUB_067420	13.3555	3.8918	11.7007	3.08096	1.38065	0.257003	1.20601	0.00602002	0.685711	0.0171195	Product: conserved hypothetical protein; encoded by transcript AFUB_067420A
AFUB_021720	1.74597	1.11003	2.64264	0.988741	0.442147	-0.627634	1.15095	0.53691	0.21771	0.0178023	Product: nucleoside transporter, putative; encoded by transcript AFUB_021720A
AFUB_030960	5219.83	5697.61	3666.37	459.76	-0.226692	0.487654	2.17794	0.895949	0.684195	0.0179973	Product: DUF636 domain protein; encoded by transcript AFUB_030960A
AFUB_037340	13.571	12.2439	58.0876	21.4031	0.0416813	-1.92518	1.096	0.966057	1.85387e-06	0.0191164	Product: NAD binding Rossmann fold oxidoreductase, putative; encoded by transcript AFUB_037340A
AFUB_032240	1.45945	0.965011	5.10132	1.67985	0.413381	-1.55276	1.08425	0.588329	0.000202906	0.0194191	Product: hypothetical protein; encoded by transcript AFUB_032240A
AFUB_079110	12.3693	14.0891	49.8728	20.4147	-0.332033	-1.94216	1.06702	0.646038	1.021e-06	0.0201446	Product: arsenate reductase ArsC, putative; encoded by transcript AFUB_079110A
AFUB_080260	9.54697	0.570489	1.02607	0.233591	3.72601	3.03627	1.55454	2.11694e-13	2.30091e-10	0.0206049	NA
AFUB_067930	2.74615	0.859722	2.97502	1.15067	1.52404	-0.0312188	1.06208	0.000515279	0.966892	0.0216502	Product: conserved hypothetical protein; encoded by transcript AFUB_067930A
AFUB_056940	874.563	514.259	143.333	55.8687	0.641255	2.63374	1.0015	0.234487	2.41815e-13	0.0217492	Product: carbonyl reductase, putative; encoded by transcript AFUB_056940A
AFUB_086090	35.6944	0.109679	0.985301	0.155665	7.187	4.96353	1.74522	5.52925e-30	2.50469e-19	0.0234897	Product: phytanoyl-CoA dioxygenase family protein; encoded by transcript AFUB_086090A
AFUB_076970	16.6928	19.1742	24.9614	7.96232	-0.319139	-0.542612	1.21622	0.711504	0.36312	0.0240697	Product: conserved hypothetical protein; encoded by transcript AFUB_076970A
AFUB_090060	4.44223	7.83985	1.59484	0.614341	-0.855178	1.34671	1.32282	0.149474	0.00515604	0.0241743	Product: conserved hypothetical protein; encoded by transcript AFUB_090060A
AFUB_073590	10.3332	3.34663	7.08644	1.90172	1.34224	0.572531	1.21748	0.0140553	0.333706	0.024571	Product: dynamin GTPase, putative; encoded by transcript AFUB_073590A
AFUB_072570	8.31437	8.88915	17.158	6.08906	-0.126413	-0.885982	1.17043	0.896402	0.0889228	0.0251321	Product: FK506 suppressor Sfk1, putative; encoded by transcript AFUB_072570A
AFUB_051430	189.031	225.588	285.507	88.6875	-0.322	-0.443314	1.16175	0.694661	0.460979	0.0251335	Product: NAP family protein; encoded by transcript AFUB_051430A
AFUB_100760	3.18207	0.374364	0.506591	0.0436638	2.74301	2.28962	1.99253	6.50999e-05	0.000385198	0.0268669	Product: oxidoreductase, 2OG-Fe(II) oxygenase family, putative; encoded by transcript AFUB_100760A
AFUB_070980	45.4314	35.6559	44.3681	19.2827	0.170435	0.129218	1.1752	0.859904	0.867985	0.0275286	NA
AFUB_011660	5.00663	3.58833	7.19493	2.9381	0.403862	-0.395793	1.03827	0.555634	0.461769	0.0282927	Product: conserved hypothetical protein; encoded by transcript AFUB_011660A possible frameshift
AFUB_008040	18.8535	26.4475	15.4506	5.72058	-0.560751	0.388011	1.09005	0.39522	0.502568	0.0294546	Product: mitochondrial carrier protein, putative; encoded by transcript AFUB_008040A
AFUB_040150	50.4233	95.3737	12.9037	2.66071	-0.858507	1.65432	1.07464	0.130496	0.000113677	0.0306466	Product: epoxide hydrolase, putative; encoded by transcript AFUB_040150A
AFUB_044980	2.65478	1.41412	3.36098	1.0029	1.03602	-0.297107	1.27485	0.134484	0.684195	0.0313313	Product: isochorismatase family hydrolase, putative; encoded by transcript AFUB_044980A
AFUB_100050	2.17149	2.81536	3.23278	0.678641	-0.328616	-0.603136	1.68462	0.798541	0.484474	0.0314023	Product: C2H2 finger domain protein, putative; encoded by transcript AFUB_100050A
AFUB_060250	17.711	16.5803	13.0773	5.04331	-0.0096106	0.49183	1.06093	0.991442	0.355103	0.0322101	Product: solid-state culture expressed protein (Aos23), putative; encoded by transcript AFUB_060250A
AFUB_091960	3.13332	0.592551	1.3004	0.234142	1.88689	1.06284	1.81598	0.0223547	0.192696	0.0328501	Product: pectate lyase, putative; encoded by transcript AFUB_091960A
AFUB_001310	161.026	27.3594	144.125	55.4276	2.33456	0.24406	1.03142	1.22899e-08	0.69258	0.0330997	Product: choline sulfatase, putative; encoded by transcript AFUB_001310A
AFUB_085370	3.95659	5.5017	9.06002	3.17544	-0.47009	-1.00592	1.03962	0.496547	0.0287818	0.0342044	Product: GNAT family acetyltransferase, putative; encoded by transcript AFUB_085370A
AFUB_089910	6.54026	2.55539	3.04172	0.844413	1.22118	1.31142	1.20387	0.0222313	0.00541744	0.0347901	Product: conserved hypothetical protein; encoded by transcript AFUB_089910A
AFUB_035650	4.75692	1.42746	2.0838	0.567192	1.52072	1.24864	1.31642	0.00893538	0.021744	0.0362399	Product: 2-dehydropantoate 2-reductase, putative; encoded by transcript AFUB_035650A
AFUB_092560	2.30175	3.57725	4.87521	2.4218	-0.00400291	-0.454741	1.03478	0.997395	0.400909	0.0365609	NA
AFUB_038370	14.9189	16.8917	5.88649	2.02592	-0.282833	1.01539	1.11146	0.738689	0.0451541	0.0379554	Product: phosphoketolase, putative; encoded by transcript AFUB_038370A
AFUB_099850	28.215	26.1492	16.9318	5.32552	-0.0466233	0.81669	1.15234	0.966614	0.139499	0.0383741	Product: hypothetical protein; encoded by transcript AFUB_099850A
AFUB_037820	5.59628	4.1717	2.96884	0.422382	0.0577472	0.393835	1.1665	0.956821	0.538891	0.0389653	Product: conserved hypothetical protein; encoded by transcript AFUB_037820A
AFUB_046150	1.76231	2.50749	3.41996	0.994199	-0.370961	-0.641181	1.092	0.635675	0.24063	0.0398768	Product: conserved hypothetical protein; encoded by transcript AFUB_046150A
AFUB_047340	4.04523	7.11862	1.76591	0.544998	-0.781179	1.13748	1.35725	0.308352	0.0565638	0.0404114	Product: tyrosinase, putative; encoded by transcript AFUB_047340A
AFUB_027710	4.16507	2.59124	9.71777	2.3286	0.279974	-1.00306	1.3724	0.808379	0.132457	0.0416792	Product: conserved hypothetical protein; encoded by transcript AFUB_027710A
AFUB_049470	5.84756	3.05476	1.73506	0.443019	0.790025	1.81528	1.51167	0.356942	0.0025483	0.0424719	Product: conserved hypothetical protein; encoded by transcript AFUB_049470A
AFUB_031020	0.894913	1.04689	2.36828	0.851544	-0.319221	-1.24556	1.47981	0.796036	0.0735347	0.0424719	Product: conserved hypothetical protein; encoded by transcript AFUB_031020A
AFUB_045620	1.48884	0.437489	2.92376	1.025	1.491	-0.891386	1.18856	0.0186628	0.121553	0.0428604	NA
AFUB_046130	45.4192	34.8055	18.6453	4.97548	0.327089	1.15124	1.28642	0.742549	0.0536364	0.042899	Product: DUF427 domain protein; encoded by transcript AFUB_046130A
AFUB_101310	0.774563	1.71776	2.85759	0.90257	-1.1385	-1.78342	1.28267	0.120955	0.00160559	0.0434867	Product: conserved hypothetical protein; encoded by transcript AFUB_101310A
AFUB_101680	0.238223	0.300722	3.4721	1.0543	-0.386818	-3.30755	1.40363	0.773259	1.03603e-07	0.0444307	Product: hypothetical protein; encoded by transcript AFUB_101680A
AFUB_009530	2.68281	1.66972	3.45059	1.30763	0.485149	-0.282496	1.0026	0.47377	0.630633	0.04445	Product: UPF0261 domain protein; encoded by transcript AFUB_009530A
AFUB_086320	5.51125	2.13243	0.443125	0.128522	1.22691	3.49343	1.34495	0.00731083	2.68651e-17	0.0454357	Product: cytochrome P450, putative; encoded by transcript AFUB_086320A
AFUB_080060	7.14199	4.60489	4.39464	1.57659	0.436673	0.607623	1.16321	0.588906	0.305622	0.0476414	Product: BTB/POZ domain protein; encoded by transcript AFUB_080060A
AFUB_037060	68.4838	43.2096	10.0582	2.78905	0.516112	2.59616	1.3704	0.60831	7.51922e-06	0.0493972	Product: fatty acid oxygenase PpoC, putative; encoded by transcript AFUB_037060A
AFUB_040470	5.4192	0	0	5.37465	-0.0534608	0.443025	1.1509	0.959792	0.475715	0.0498139	NA
AFUB_002990	76.6022	90.796	52.4262	18.1831	-0.322527	0.635139	1.15185	0.728097	0.312901	0.0531212	Product: rRNA processing protein, putative; encoded by transcript AFUB_002990A
AFUB_049170	2.3229	0.672586	0.321003	0.0732585	1.66529	2.07599	1.97752	0.0642409	0.00611058	0.053678	Product: hypothetical protein; encoded by transcript AFUB_049170A
AFUB_075900	2.08953	1.73579	3.64607	1.28675	0.464442	-0.514704	1.21587	0.61265	0.453139	0.0544177	Product: conserved hypothetical protein; encoded by transcript AFUB_075900A
AFUB_066680	4.85875	4.03497	3.9118	1.25598	0.13859	0.329142	1.0912	0.887533	0.621438	0.0559391	Product: ZIP Zinc transporter, putative; encoded by transcript AFUB_066680A
AFUB_036570	3.61338	0.795785	3.2396	1.19226	1.5565	0.16631	1.08763	0.004188	0.819232	0.0559501	Product: conserved hypothetical protein; encoded by transcript AFUB_036570A
AFUB_012160	4.02335	6.34397	6.0191	2.23129	-0.725857	-0.500238	1.12782	0.329431	0.449089	0.0589861	Product: ABC multidrug transporter Mdr4; encoded by transcript AFUB_012160A
AFUB_033760	2.21719	0.615619	7.00905	0.0791205	0.727679	-0.872636	2.38895	0.709713	0.552902	0.0600991	Product: metalloproteinase, putative; encoded by transcript AFUB_033760A
AFUB_076690	194.196	119.418	33.2516	12.2718	0.554632	2.51273	1.0382	0.450981	2.01191e-08	0.0629844	Product: ATP citrate lyase, subunit 1, putative; encoded by transcript AFUB_076690A
AFUB_101720	14.49	9.03441	5.32629	1.11135	1.0671	1.86511	1.11667	0.0703666	6.72443e-05	0.063078	Product: conserved hypothetical protein; encoded by transcript AFUB_101720A
AFUB_037280	68.7116	36.9847	2.33014	0.839562	0.737779	4.84548	1.02824	0.202045	7.20278e-35	0.063078	Product: oxidoreductase, zinc-binding; encoded by transcript AFUB_037280A
AFUB_001440	546.713	720.602	101.514	39.3568	-0.426989	2.67087	1.05974	0.598246	4.49049e-09	0.064119	Product: conserved hypothetical protein; encoded by transcript AFUB_001440A
AFUB_011480	11.2365	12.6407	22.4886	9.14034	-0.331508	-1.35496	1.01604	0.699144	0.0055875	0.0660456	Product: antibiotic biosynthesis monooxygenase, putative; encoded by transcript AFUB_011480A
AFUB_036970	9.99822	4.70862	4.29907	2.02808	1.01722	1.7627	1.06142	0.1041	0.00027869	0.0724785	Product: carboxypeptidase Y, putative; encoded by transcript AFUB_036970A
AFUB_013040	49.3777	135.418	10.5878	2.97839	-1.32169	2.26932	1.32061	0.0889132	0.000198145	0.0752177	Product: conserved hypothetical protein; encoded by transcript AFUB_013040A
AFUB_030300	635.244	83.821	143.133	24.5453	2.29464	1.85291	1.80498	0.0222409	0.0505816	0.0785753	NA
AFUB_086010	26.9411	0.0419706	0.319093	0.0643766	8.01787	6.03323	1.60164	6.28335e-31	7.86516e-27	0.0793019	Product: cytochrome P450 oxidoreductase, putative; encoded by transcript AFUB_086010A
AFUB_100120	636.529	471.002	792.602	275.089	0.219961	-0.364403	1.16444	0.846022	0.641255	0.0793019	Product: conserved hypothetical protein; encoded by transcript AFUB_100120A
AFUB_057000	1.29705	0.408411	4.44784	0.787957	0.500755	-1.30143	1.58367	0.720913	0.135517	0.0806736	NA
AFUB_034650	4.16608	1.98623	1.38305	0.595476	0.992714	1.23572	1.30725	0.189503	0.0414998	0.0821153	Product: dUTPase, putative; encoded by transcript AFUB_034650A
AFUB_101150	4.44144	3.99811	16.5201	6.2186	0.0886264	-1.64026	1.04505	0.940523	0.00190794	0.0928907	Product: integral membrane protein; encoded by transcript AFUB_101150A
AFUB_070680	1.68324	1.46077	2.13397	0.644552	0.17345	-0.0609958	1.30288	0.895949	0.956825	0.0970384	Product: penicillolysin/deuterolysin metalloprotease, putative; encoded by transcript AFUB_070680A
AFUB_084630	22.7634	4.92833	0.523172	0.0800815	1.90178	5.26969	1.29758	0.000145848	7.49663e-28	0.101844	Product: conserved hypothetical protein; encoded by transcript AFUB_084630A
AFUB_050030	25.251	5.92328	0.904819	0.192142	1.66413	4.17204	1.33368	0.0167954	3.38817e-13	0.103625	Product: hypothetical protein; encoded by transcript AFUB_050030A
AFUB_097620	0.970989	0.441505	4.36858	1.74114	0.791408	-1.99938	1.0628	0.40318	0.000326829	0.106698	NA
AFUB_075910	2.69931	1.20379	5.22893	2.00177	1.21541	-0.83344	1.06944	0.105205	0.194541	0.110101	Product: hypothetical protein; encoded by transcript AFUB_075910A
AFUB_016740	0.613379	36.2518	0.853349	0.296368	-4.20489	-0.849117	1.76365	4.86731e-07	0.461074	0.124057	Product: heat shock protein Awh11/Hsp9, putative; encoded by transcript AFUB_016740A
snR36	173.192	230.192	133.767	52.3811	-0.444464	0.383262	1.03057	0.615152	0.601819	0.124854	NA
AFUB_101710	0.992626	0.8886	3.64447	1.24621	0.123862	-1.61899	1.01003	0.922719	0.00415649	0.127515	Product: conserved hypothetical protein; encoded by transcript AFUB_101710A
AFUB_009330	632.881	1403.55	989.832	372.832	-1.14867	-0.484168	1.03098	0.104191	0.505894	0.128011	Product: conserved hypothetical protein; encoded by transcript AFUB_009330A
AFUB_086310	49.7623	9.46137	1.08036	0.10522	1.92027	4.48953	1.71906	0.0908615	1.48698e-07	0.135513	Product: phytanoyl-CoA dioxygenase family protein; encoded by transcript AFUB_086310A
AFUB_071670	2.79249	2.7809	6.72926	2.28662	-0.218104	-1.07712	1.06537	0.854368	0.0996933	0.138312	Product: hypothetical protein; encoded by transcript AFUB_071670A
AFUB_050180	2.47241	2.25438	2.48339	1.00659	0.16045	0.111715	1.03188	0.886531	0.904664	0.138652	Product: ankyrin repeat protein; encoded by transcript AFUB_050180A
AFUB_035460	4.90996	0.0566448	0.335848	0.107398	5.58482	3.70379	1.15577	9.89524e-21	6.33116e-12	0.14448	Product: nonribosomal peptide synthase, putative; encoded by transcript AFUB_035460A
AFUB_100750	3.57237	0.545335	1.28188	0.260025	2.21543	1.4439	1.53114	0.0142314	0.0912436	0.14448	Product: conserved hypothetical protein; encoded by transcript AFUB_100750A
AFUB_083910	2.21788	2.91148	2.21016	0.434534	-0.282718	0.10044	1.13453	0.804248	0.920805	0.154112	Product: hypothetical protein; encoded by transcript AFUB_083910A
AFUB_072080	2.60119	0.626502	0.431443	0.102254	1.79194	2.52904	1.3175	0.0131243	6.29879e-05	0.159441	Product: transferase family protein; encoded by transcript AFUB_072080A
AFUB_049300	3.34799	2.51433	1.09221	0.1985	0.239362	1.52135	1.08503	0.838052	0.0152371	0.167052	Product: integral membrane protein; encoded by transcript AFUB_049300A
AFUB_021230	1.62861	1.80862	3.45195	1.30224	-0.0128686	-0.739909	1.02503	0.99202	0.304318	0.176216	Product: hypothetical protein; encoded by transcript AFUB_021230A
AFUB_090380	4.83521	3.08573	4.75123	1.40201	0.410504	0.0356417	1.01647	0.691074	0.973517	0.177511	Product: hypothetical protein; encoded by transcript AFUB_090380A
AFUB_035570	4.97358	1.00654	1.49843	0.19501	1.46362	1.56224	1.29571	0.113355	0.0436166	0.188596	Product: cupin domain protein; encoded by transcript AFUB_035570A
AFUB_055510	78.1128	64.7181	129.485	28.0613	0.114604	-0.500886	1.47131	0.954665	0.696993	0.193227	Product: hypothetical protein; encoded by transcript AFUB_055510A
AFUB_011290	4.08474	6.12755	7.82462	2.1732	0.377194	0.0134896	1.27423	0.790432	0.99171	0.19574	Product: hypothetical protein; encoded by transcript AFUB_011290A
AFUB_092020	2.26569	2.07614	0.29044	0.0424096	0.115934	2.61753	1.32175	0.937888	0.000154575	0.21314	Product: cell wall organization protein/glutathione transferase (Gto3), putative; encoded by transcript AFUB_092020A
AFUB_062130	5.39339	2.22948	99.5971	25.3708	1.00194	-3.1865	1.40526	0.475552	0.000340747	0.225115	Product: cysteine dioxygenase, putative; encoded by transcript AFUB_062130A
AFUB_049430	2.79786	0.818165	2.61326	0	-0.170462	1.74054	1.38117	0.909405	0.0322355	0.238132	Product: hypothetical protein; encoded by transcript AFUB_049430A
AFUB_016640	7685.39	2987.23	159.676	33.5318	1.00159	4.64309	1.37746	0.476716	4.50096e-08	0.241012	Product: conidial hydrophobin RodB; encoded by transcript AFUB_016640A
AFUB_086060	12.3524	0.0413449	0.197583	0	5.58202	4.60996	1.58869	2.21824e-08	2.76543e-06	0.250039	Product: cytochrome P450 oxidoreductase OrdA-like, putative; encoded by transcript AFUB_086060A
AFUB_000080	1.78134	2.81419	1.37613	0.763178	-1.0701	-0.261098	1.22586	0.356086	0.835966	0.267407	NA
AFUB_033260	3.61753	0	1.62548	1.84761	1.12405	-1.02639	1.07203	0.340792	0.241045	0.271548	NA
AFUB_015790	42.615	118.681	2.64296	0.967614	-1.51345	2.79313	1.03786	0.0540905	1.79676e-05	0.290586	Product: conserved hypothetical protein; encoded by transcript AFUB_015790A
AFUB_085990	73.1703	0.552776	1.62826	0.313168	5.52765	4.48678	1.29016	2.92981e-10	2.24872e-07	0.304748	Product: translation elongation factor eEF-1, gamma subunit, putative; encoded by transcript AFUB_085990A
AFUB_086020	192.034	0.345372	1.58762	0.166043	5.73578	5.00065	1.07569	1.66287e-08	6.84522e-07	0.493023	Product: methyltransferase SirN-like, putative; encoded by transcript AFUB_086020A
U2	5.39244	4.49714	3.39166	0.712605	0.223314	0.268694	1.08861	0.92355	0.879455	0.496032	NA
AFUB_086000	10.5253	0.0347567	0.182556	0	4.75962	4.17055	1.06763	8.00609e-06	6.75197e-05	0.507879	Product: alpha/beta hydrolase, putative; encoded by transcript AFUB_086000A
AFUB_058590	6.40991	43.4969	10.9403	294.315	-2.69948	-0.587484	-4.87868	2.38766e-23	0.0792387	7.43655e-79	Product: ammonium transporter MepA; encoded by transcript AFUB_058590A
AFUB_039480	11.0045	605.266	23.1387	406.983	-5.83462	-1.03345	-4.35388	3.45354e-130	0.000155137	2.10571e-75	Product: extracellular thaumatin domain protein, putative; encoded by transcript AFUB_039480A
AFUB_048890	0.719625	11.9699	0.141992	19.6955	-4.07672	2.09267	-6.97678	1.12099e-33	1.18688e-05	4.90149e-64	Product: C6 finger domain protein, putative; encoded by transcript AFUB_048890A
AFUB_053770	6.92955	12.3189	12.5577	166.788	-0.923423	-0.725607	-3.99241	0.00281286	0.0165556	6.48012e-58	Product: GABA permease, putative; encoded by transcript AFUB_053770A
AFUB_017770	2.26169	319.387	3.61353	71.8339	-7.09482	-0.52266	-4.49087	2.29561e-125	0.205363	1.13278e-51	Product: glucan 1,4-alpha-glucosidase, putative; encoded by transcript AFUB_017770A
AFUB_011780	10.9227	25.2495	25.4905	203.789	-1.2697	-1.08309	-3.21389	3.17258e-07	1.11616e-05	6.65635e-47	Product: GABA permease, putative; encoded by transcript AFUB_011780A
AFUB_007060	1.5651	18.8466	8.61688	132.25	-3.63635	-2.34792	-4.11505	6.23569e-30	8.22088e-13	5.47039e-46	Product: conserved hypothetical protein; encoded by transcript AFUB_007060A
AFUB_048740	2.82477	27.8021	2.88215	38.6956	-3.30396	0.107928	-3.93386	7.45199e-32	0.830609	5.84315e-46	Product: C6 transcription factor, putative; encoded by transcript AFUB_048740A alcR
AFUB_090350	8.72989	58.5288	4.26314	94.946	-2.75287	1.12513	-4.63949	9.10085e-15	0.00515657	3.28339e-41	Product: conserved hypothetical protein; encoded by transcript AFUB_090350A
AFUB_088460	7.71525	24.0438	5.85888	61.9251	-1.70469	0.468513	-3.58649	6.5368e-09	0.204072	7.88962e-39	Product: C6 transcription factor, putative; encoded by transcript AFUB_088460A
AFUB_025320	4.4344	57.4582	55.3944	752.121	-3.6817	-3.42756	-3.94171	1.08929e-29	3.95749e-26	5.50468e-36	Product: carboxylic acid transport protein; encoded by transcript AFUB_025320A
AFUB_017900	0.435463	0.947559	34.0812	376.507	-1.05401	-5.78503	-3.66539	0.0566061	5.28977e-56	9.23829e-36	Product: extracellular GDSL-like lipase/acylhydrolase, putative; encoded by transcript AFUB_017900A
AFUB_048940	0.447348	17.7056	0.289849	8.62507	-4.95886	0.734051	-4.85936	1.64101e-40	0.192607	3.09897e-35	NA
AFUB_070810	83.5288	278.221	123.766	758.11	-1.84033	-0.471954	-2.84281	1.64597e-14	0.105914	7.95125e-35	Product: MFS transporter, putative; encoded by transcript AFUB_070810A
AFUB_101490	1.5926	14.0267	4.40775	64.7895	-2.87236	-1.33732	-3.76721	2.45597e-18	0.00017091	1.80963e-34	Product: MFS quinate transporter, putative; encoded by transcript AFUB_101490A
AFUB_078960	0.298777	15.5459	0.22073	23.7472	-5.05404	0.550737	-6.38346	2.74051e-22	0.576861	9.00792e-32	NA
AFUB_056670	0.17826	0.482494	0.485336	12.0936	-1.42347	-1.51254	-4.75502	0.0394565	0.0109425	1.05134e-31	Product: neutral amino acid permease, putative; encoded by transcript AFUB_056670A
AFUB_017060	0.207561	4.81412	0.045082	4.99916	-4.47614	1.28469	-5.86703	4.71462e-24	0.0646716	1.25634e-30	Product: MFS transporter, putative; encoded by transcript AFUB_017060A
AFUB_090650	0.850991	10.2429	1.7652	13.0102	-3.73291	-0.888044	-3.29751	4.52418e-34	0.0169138	5.65574e-30	Product: C6 transcription factor, putative; encoded by transcript AFUB_090650A
AFUB_056660	0.392611	1.79712	1.69925	28.3141	-2.21209	-1.60032	-4.41124	0.000173017	0.00823239	5.65574e-30	Product: hypothetical protein; encoded by transcript AFUB_056660A	AA catabolism?
AFUB_081210	2.49422	18.6779	3.47012	32.662	-2.94509	-0.352878	-3.38722	1.7745e-21	0.428362	8.98245e-30	Product: DUF895 domain membrane protein; encoded by transcript AFUB_081210A
AFUB_003160	16.1938	120.013	15.2425	119.088	-2.92912	0.23946	-3.16728	3.73654e-25	0.576544	9.01665e-30	Product: conserved hypothetical protein; encoded by transcript AFUB_003160A
AFUB_006040	2.20181	24.7754	3.28319	27.0832	-3.51584	-0.364316	-3.28591	1.86903e-32	0.388857	1.45802e-29	Product: conserved hypothetical protein; encoded by transcript AFUB_006040A
AFUB_089040	2.35853	23.2133	2.66487	34.8649	-3.19096	0.0566316	-3.85532	8.80541e-20	0.933391	2.17852e-29	Product: polysaccharide synthase Cps1, putative; encoded by transcript AFUB_089040A
AFUB_048730	0.0189378	0.0627696	1.02567	16.9879	-0.962817	-4.18856	-4.16211	0.421012	4.20456e-11	1.81498e-28	Product: MFS sugar transporter, putative; encoded by transcript AFUB_048730A
AFUB_022290	1.10082	4.93	7.12767	61.4435	-2.35284	-2.65784	-3.23698	8.03685e-12	1.35294e-15	3.09956e-28	Product: salicylate hydroxylase, putative; encoded by transcript AFUB_022290A
AFUB_018650	4.28189	8.43825	26.1854	246.322	-0.9581	-2.326	-3.41185	0.0196519	1.00045e-12	1.71503e-27	Product: FAD monooxygenase, putative; encoded by transcript AFUB_018650A
AFUB_048950	0.420179	24.553	0.44477	16.191	-5.61773	-0.45921	-4.60785	3.07544e-36	0.520914	1.93546e-27	Product: hypothetical protein; encoded by transcript AFUB_048950A
AFUB_013620	8.32986	25.4222	12.5476	122.073	-1.64287	-0.490153	-3.43935	2.66926e-06	0.253547	3.09065e-27	Product: integral membrane protein Pth11-like, putative; encoded by transcript AFUB_013620A
AFUB_051380	75.3477	227.42	45.49	232.268	-1.78552	0.745145	-2.5881	1.30632e-12	0.0079975	1.73029e-26	Product: integral membrane protein, putative; encoded by transcript AFUB_051380A
AFUB_099880	190.166	3368.76	216.89	3198.02	-4.09061	-0.136985	-4.03385	8.17047e-27	0.837335	1.9205e-26	Product: cell wall serine-threonine-rich galactomannoprotein Mp1; encoded by transcript AFUB_099880A
AFUB_030790	4.21772	37.3956	2.82098	26.4382	-3.17376	0.659549	-3.40061	9.37399e-22	0.112577	4.22275e-25	Product: ABC multidrug transporter, putative; encoded by transcript AFUB_030790A
AFUB_048930	0.0905957	4.44478	0.0594481	7.81724	-5.22031	-0.0362762	-6.01963	1.53966e-17	0.978139	1.62301e-24	Product: exoinulinase InuD; encoded by transcript AFUB_048930A
AFUB_048880	0.0881659	1.76727	0.0550705	4.37776	-3.68216	1.03087	-6.04681	3.11494e-11	0.24951	3.04761e-24	Product: MFS transporter, putative; encoded by transcript AFUB_048880A
AFUB_087570	3.88268	10.0776	403.418	3243.11	-1.32407	-6.33256	-3.24389	0.000543824	2.31712e-86	1.56864e-23	Product: transcriptional activator of ethanol catabolism AlcS; encoded by transcript AFUB_087570A
AFUB_006730	21.4562	184.252	6.96176	113.534	-3.04263	1.66742	-4.1144	1.01769e-12	0.000278947	7.84153e-23	Product: pathogenesis associated protein Cap20, putative; encoded by transcript AFUB_006730A
AFUB_060880	33.498	148.577	91.5001	380.595	-2.19533	-1.34192	-2.26823	1.55134e-18	1.81305e-07	3.30672e-20	Product: MATE efflux family protein subfamily, putative; encoded by transcript AFUB_060880A
AFUB_084020	49.9686	7.1059	143.964	637.172	1.91419	-1.25377	-2.42183	5.21798e-12	7.23342e-06	3.86444e-20	Product: glyceraldehyde-3-phosphate dehydrogenase, putative; encoded by transcript AFUB_084020A
AFUB_060890	147.816	687.548	748.928	3549.33	-2.26743	-2.17491	-2.51099	4.55804e-16	3.71531e-15	6.14711e-20	Product: agmatinase, putative; encoded by transcript AFUB_060890A
AFUB_017690	0.102397	0.643382	21.5772	137.294	-1.92572	-6.58263	-2.88857	0.00155185	3.93093e-44	7.1639e-20	Product: GDSL lipase/acylhydrolase family protein; encoded by transcript AFUB_017690A
AFUB_100690	0.0432462	0.0220136	0.804306	6.77444	0.0899343	-3.66039	-3.24543	0.955177	6.70889e-12	1.69595e-19	Product: fatty acid oxygenase, putative; encoded by transcript AFUB_100690A
AFUB_087650	0.536283	3.65119	1.45805	11.2903	-2.70741	-1.13098	-3.14861	4.43513e-12	0.011654	1.72506e-19	Product: endo-1,4-beta-mannosidase; encoded by transcript AFUB_087650A
AFUB_017790	0.887943	77.2708	0.926895	8.65494	-6.46475	-0.1239	-3.22017	1.48611e-74	0.85514	8.00303e-19	Product: alpha-amylase, putative; encoded by transcript AFUB_017790A
AFUB_064910	3.18193	1.78441	18.976	144.543	0.66161	-2.38447	-3.09585	0.265521	1.81218e-10	4.6912e-18	Product: L-serine dehydratase, putative; encoded by transcript AFUB_064910A
AFUB_053820	11.4296	33.179	12.5524	94.1216	-1.57982	-0.0284754	-3.10914	9.219e-05	0.969858	1.20894e-17	Product: MFS transporter, putative; encoded by transcript AFUB_053820A
AFUB_083010	12.931	18.0749	107.994	363.955	-0.532449	-2.94116	-2.074	0.135122	3.99859e-34	1.28563e-17	Product: conserved hypothetical protein; encoded by transcript AFUB_083010A
AFUB_084430	0.317478	2.21151	0.731834	3.90245	-2.61336	-0.874503	-2.58968	1.8543e-15	0.0246268	2.82032e-17	Product: GABA permease GabA; encoded by transcript AFUB_084430A similar to GB:CAB43936.1: GABA permease gabA [Emericella nidulans] PMID: 10320578
AFUB_083430	14.1259	46.9402	61.4794	244.606	-1.82589	-2.01444	-2.21894	2.2552e-11	3.77452e-14	4.24227e-17	Product: C6 transcription factor (Ctf1B), putative; encoded by transcript AFUB_083430A
AFUB_063540	9.32988	18.6715	8.2562	42.4102	-1.04344	0.296292	-2.56742	0.00452808	0.506122	8.08261e-17	Product: fungal specific transcription factor, putative; encoded by transcript AFUB_063540A
AFUB_079490	0.401349	1.88578	5.07507	43.0349	-2.04039	-3.21831	-3.20922	8.56388e-05	2.66937e-12	8.0913e-17	Product: GPI anchored protein, putative; encoded by transcript AFUB_079490A
AFUB_042330	23.0063	51.2597	26.6106	113.421	-1.26095	-0.15758	-2.32421	5.3981e-05	0.731682	2.21814e-16	Product: ThiJ/PfpI family protein; encoded by transcript AFUB_042330A
AFUB_060870	12.5385	55.3429	52.4443	301.75	-2.16122	-1.92202	-2.69833	3.47378e-10	1.77557e-08	4.91727e-16	Product: MFS transporter, putative; encoded by transcript AFUB_060870A
AFUB_041610	3.64691	5.62514	1.58693	11.0088	-0.649321	1.29789	-2.96205	0.230272	0.00133919	5.7964e-16	Product: conserved hypothetical protein; encoded by transcript AFUB_041610A
AFUB_078250	25.8453	64.5227	23.4881	84.4556	-1.37394	0.162391	-1.98288	1.0791e-07	0.672867	7.36389e-16	Product: glycerophosphoryl diester phosphodiesterase family protein; encoded by transcript AFUB_078250A
AFUB_000740	0.041	0.208058	0.844047	4.48698	-1.80744	-3.18887	-3.3435	0.0284011	4.11904e-07	8.71183e-16	Product: GPI anchored protein, putative; encoded by transcript AFUB_000740A
AFUB_100490	1.19147	2.20348	1.49416	5.96567	-0.783803	0.00764787	-2.41091	0.0548611	0.989559	9.70613e-16	NA
AFUB_095940	4.41054	10.5389	4.86883	17.4488	-1.38115	-0.0147785	-2.14369	1.48468e-06	0.977944	1.12189e-15	Product: MFS drug efflux pump, putative; encoded by transcript AFUB_095940A
AFUB_026350	6.27399	12.6313	80.267	311.748	-1.06364	-3.50565	-2.21544	0.00116678	2.51451e-37	1.14289e-15	Product: amino acid permease; encoded by transcript AFUB_026350A
AFUB_027970	6.94036	12.3019	5.44131	20.1919	-0.937098	0.370642	-2.12322	0.00313074	0.311317	3.637e-15	Product: HLH transcription factor, putative; encoded by transcript AFUB_027970A
AFUB_101500	1.18898	11.7569	2.05666	12.3894	-3.15236	-0.508807	-2.78948	4.15473e-18	0.307991	4.00017e-15	Product: MFS transporter, putative; encoded by transcript AFUB_101500A
AFUB_039500	65.8292	233.916	38.7495	205.482	-1.8622	0.837162	-2.6478	1.37247e-07	0.0336629	4.00017e-15	Product: C6 transcription factor, putative; encoded by transcript AFUB_039500A
AFUB_080560	22.5838	14.1694	10.1131	70.4477	0.512882	1.14335	-2.80532	0.377973	0.00456694	7.80838e-15	Product: hydroxymethylglutaryl-CoA synthase, putative; encoded by transcript AFUB_080560A
AFUB_077460	3.02188	8.86157	3.37664	12.2123	-1.55891	-0.00243408	-2.13163	8.72296e-08	0.997281	1.15092e-14	Product: C6 transcription factor, putative; encoded by transcript AFUB_077460A
AFUB_030910	4.98835	15.2916	20.5068	140.911	-1.65637	-1.85704	-2.93883	9.33254e-05	3.37661e-06	1.51369e-14	Product: small oligopeptide transporter, OPT family; encoded by transcript AFUB_030910A
AFUB_081710	4.22958	5.87926	4.85096	14.996	-0.581762	-0.252058	-2.14005	0.160679	0.548564	2.54632e-14	Product: DHHC zinc finger membrane protein; encoded by transcript AFUB_081710A
AFUB_089830	295.755	814.613	238.66	810.612	-1.55431	0.381076	-2.04153	2.35039e-08	0.278428	2.70613e-14	Product: amino acid permease (Gap1), putative; encoded by transcript AFUB_089830A
AFUB_081460	2.45633	0.606564	22.2616	94.242	1.80037	-2.84942	-2.32638	0.000377267	3.6378e-17	2.97837e-14	Product: hypothetical protein; encoded by transcript AFUB_081460A
AFUB_087760	0.303508	0.399301	0.274369	3.96543	-0.726996	-0.141607	-3.67296	0.398487	0.88375	3.1206e-14	Product: extracellular lipase, putative; encoded by transcript AFUB_087760A
AFUB_051360	34.4134	78.2935	25.8155	93.3427	-1.28873	0.564017	-2.12757	2.21834e-05	0.100826	3.91644e-14	Product: MFS sugar transporter, putative; encoded by transcript AFUB_051360A
AFUB_073990	5.45078	5.32342	7.84661	38.1768	-0.0314255	-0.450575	-2.3641	0.968884	0.279918	4.67165e-14	Product: general amidase GmdA, putative; encoded by transcript AFUB_073990A
AFUB_018100	1593.9	2050.11	1071.28	3660.19	-0.449509	0.657374	-2.05267	0.281725	0.0392912	4.78858e-14	Product: myo-inositol-phosphate synthase, putative; encoded by transcript AFUB_018100A
AFUB_024710	35.3935	104.648	18.0033	99.1544	-1.61828	1.01643	-2.63172	2.00923e-05	0.01098	8.41576e-14	Product: amino acid permease (Dip5), putative; encoded by transcript AFUB_024710A
AFUB_096340	15.2774	34.692	44.3343	132.791	-1.24182	-1.3862	-1.90572	7.58078e-06	1.53108e-07	1.05593e-13	Product: NCS1 allantoate transporter; encoded by transcript AFUB_096340A
AFUB_091950	70.3263	622.236	14.4657	54.2018	-3.19458	2.33426	-2.12688	1.13124e-30	1.73106e-16	1.3929e-13	Product: MFS alpha-glucoside transporter, putative; encoded by transcript AFUB_091950A
AFUB_073670	7.35598	21.7832	42.5949	271.11	-1.88236	-2.70771	-2.91155	1.34431e-05	1.3607e-11	1.86563e-13	Product: mitochondrial dicarboxylate carrier protein, putative; encoded by transcript AFUB_073670A
AFUB_023040	91.4974	160.655	243.424	630.182	-1.74908	-2.95661	-2.2601	6.45743e-08	1.7379e-22	1.88424e-13	NA
AFUB_051370	74.1103	133.478	19.3817	73.5102	-1.0175	1.92077	-2.16868	0.00313074	1.0252e-10	3.04469e-13	Product: conserved hypothetical protein; encoded by transcript AFUB_051370A
AFUB_081700	8.31126	10.5954	11.5531	37.768	-0.432815	-0.432047	-1.97615	0.309417	0.219396	3.23264e-13	Product: fungal specific transcription factor, putative; encoded by transcript AFUB_081700A
AFUB_055060	25.6839	76.8046	30.133	102.379	-1.6599	-0.151654	-1.99229	5.01385e-09	0.730853	5.17876e-13	Product: C6 transcription factor AlcR; encoded by transcript AFUB_055060A
AFUB_090660	0.275446	6.61702	1.5337	10.2781	-4.33661	-2.19189	-2.92292	1.04747e-22	3.30468e-06	6.17148e-13	Product: conserved hypothetical protein; encoded by transcript AFUB_090660A
AFUB_012390	41.0702	45.2788	34.7508	102.094	-0.237589	0.336108	-1.84144	0.607166	0.322901	6.39837e-13	Product: ABC fatty acid transporter, putative; encoded by transcript AFUB_012390A
AFUB_067280	9.97891	40.2779	2.41103	11.2561	-2.07558	2.03773	-2.42407	5.39564e-10	1.84164e-09	6.59553e-13	Product: C6 transcription factor (AmyR), putative; encoded by transcript AFUB_067280A
AFUB_062220	1.80588	3.2524	6.19622	22.5517	-0.917241	-1.54995	-2.12545	0.0221084	1.71778e-06	6.72708e-13	Product: MFS monosaccharide transporter, putative; encoded by transcript AFUB_062220A
AFUB_051570	20.0862	34.5259	26.2173	96.8967	-0.890519	-0.274214	-2.11919	0.0163129	0.526115	1.74113e-12	Product: conserved hypothetical protein; encoded by transcript AFUB_051570A
AFUB_077920	0.11629	4.25514	0.713117	4.60319	-4.78749	-2.30548	-2.76732	3.49231e-23	1.1839e-05	2.21772e-12	Product: WSC domain protein, putative; encoded by transcript AFUB_077920A
AFUB_012700	23.7929	53.9626	59.6561	229.301	-1.23061	-1.20231	-2.16106	0.000337975	0.000254874	2.35862e-12	Product: uridine permease Fui1, putative; encoded by transcript AFUB_012700A
AFUB_003170	12.096	8.2894	13.2428	113.996	0.492799	0.0247881	-3.19268	0.536784	0.977769	3.14036e-12	Product: L-asparaginase; encoded by transcript AFUB_003170A
AFUB_057690	1.11676	25.6816	1.99359	18.1857	-4.26411	-0.841317	-3.03821	1.99972e-19	0.194523	8.18298e-12	Product: 3-demethylubiquinone-9 3-methyltransferase, putative; encoded by transcript AFUB_057690A
AFUB_021590	20.4472	240.877	34.9077	130.919	-3.6049	-0.649946	-2.1755	3.31885e-31	0.0930208	9.09104e-12	Product: conserved hypothetical protein; encoded by transcript AFUB_021590A
AFUB_002510	7.45388	13.3714	7.51873	21.8749	-0.966421	0.0609855	-1.77517	0.00119296	0.899492	1.47243e-11	Product: DUF221 domain protein, putative; encoded by transcript AFUB_002510A
AFUB_005210	33.4521	87.3084	111.648	283.668	-1.50131	-1.63004	-1.61511	2.4951e-09	2.60511e-11	6.23688e-11	Product: urea transporter (Dur3), putative; encoded by transcript AFUB_005210A
AFUB_074830	44.8704	44.0125	101.142	501.76	-0.0817486	-1.00733	-2.44639	0.926083	0.0172124	6.37627e-11	Product: nicotinamide mononucleotide adenylyl transferase; encoded by transcript AFUB_074830A
AFUB_055090	2.48503	5.29134	5.05667	14.8689	-1.16869	-0.937636	-1.79973	0.000158629	0.00229362	6.90782e-11	Product: conserved hypothetical protein; encoded by transcript AFUB_055090A
AFUB_065210	50.1734	49.0915	34.4312	84.3847	-0.0575518	0.643353	-1.54448	0.915783	0.0161367	7.66017e-11	Product: translation elongation factor G1, putative; encoded by transcript AFUB_065210A
AFUB_083870	11.0717	21.6759	34.6827	134.904	-1.09996	-1.54265	-2.19777	0.00598962	1.02331e-05	7.88315e-11	Product: protein phosphatase type 1 complex subunit Hex2/Reg1, putative; encoded by transcript AFUB_083870A
AFUB_043950	0.358166	3.12295	0.930566	8.21493	-3.39397	-1.41455	-3.29681	1.46478e-10	0.0184056	8.6699e-11	Product: MFS transporter, putative; encoded by transcript AFUB_043950A
AFUB_078360	13.6636	29.973	12.0623	33.782	-1.24093	0.275439	-1.73912	1.2981e-05	0.460339	9.42934e-11	Product: class I alpha-mannosidase 1A; encoded by transcript AFUB_078360A
AFUB_095120	16.0816	68.5953	9.15586	49.3053	-2.09091	0.83811	-2.55406	2.59234e-07	0.073894	9.90619e-11	Product: hypothetical protein; encoded by transcript AFUB_095120A
AFUB_099960	17.1445	15.3606	47.5087	151.075	0.0207735	-1.30531	-1.90143	0.977344	3.00922e-05	1.61522e-10	Product: conserved hypothetical protein; encoded by transcript AFUB_099960A
AFUB_057570	3.77557	24.0668	0.698873	11.0472	-2.40292	2.35539	-3.78632	7.99991e-05	0.000161636	1.65888e-10	Product: GPI anchored protein, putative; encoded by transcript AFUB_057570A
AFUB_005720	9.71602	13.3526	23.7401	98.9648	-0.556704	-1.23323	-2.24236	0.303597	0.00111494	1.67959e-10	Product: conserved hypothetical protein; encoded by transcript AFUB_005720A possible frameshift
AFUB_014050	0.991069	1.29376	33.4668	233.989	-0.269298	-4.55969	-2.89692	0.785747	1.00808e-23	1.71432e-10	Product: pyridine nucleotide-disulphide oxidoreductase, putative; encoded by transcript AFUB_014050A
AFUB_000190	0.96448	8.7332	0.116911	2.05667	-3.23777	2.27745	-3.45177	1.73372e-14	8.05046e-05	1.81503e-10	Product: C6 finger domain protein, putative; encoded by transcript AFUB_000190A
AFUB_028940	9.3138	22.496	3.3171	10.4694	-1.36274	1.55408	-1.89157	7.03506e-06	2.23499e-07	2.19189e-10	Product: conserved hypothetical protein; encoded by transcript AFUB_028940A
AFUB_049620	2.90539	4.92067	0.380259	2.56147	-0.83593	3.20674	-3.27698	0.150052	3.5151e-10	2.71095e-10	Product: plasma membrane ammonium transporter (Ato3), putative; encoded by transcript AFUB_049620A
AFUB_087240	0.601044	1.65351	0.708854	4.69405	-1.18593	0.218987	-2.84224	0.0405646	0.770074	2.97678e-10	Product: hypothetical protein; encoded by transcript AFUB_087240A
AFUB_008030	37.9228	47.706	52.8003	119.344	-0.413996	-0.368014	-1.44464	0.215505	0.204097	3.03749e-10	Product: MFS monosaccharide transporter, putative; encoded by transcript AFUB_008030A
AFUB_089550	4.80608	9.9426	14.4001	48.4081	-1.15437	-1.34699	-1.94561	0.00128322	4.13535e-05	3.89211e-10	Product: lipase, putative; encoded by transcript AFUB_089550A
AFUB_061360	13.8049	21.963	25.0785	97.2564	-0.726542	-0.852546	-2.13248	0.131829	0.0311371	5.20831e-10	Product: conserved hypothetical protein; encoded by transcript AFUB_061360A
AFUB_017910	4.2413	2.88413	21.8088	62.4218	0.299585	-2.23725	-1.77688	0.585249	1.1151e-14	5.25798e-10	Product: short chain dehydrogenase/reductase; encoded by transcript AFUB_017910A
AFUB_018700	19.4154	36.1418	21.1248	59.6583	-0.930693	0.025261	-1.82209	0.00833419	0.965905	9.23765e-10	Product: MSF1 domain protein; encoded by transcript AFUB_018700A
AFUB_047780	39.1291	292.322	23.0842	64.1346	-2.96093	0.851949	-1.7098	1.2562e-28	0.00534344	9.54506e-10	Product: aminopeptidase Y, putative; encoded by transcript AFUB_047780A
AFUB_017290	4.72039	18.9577	2.28948	7.66897	-2.00373	1.14972	-2.00248	3.17527e-10	0.00118185	1.27253e-09	Product: conserved hypothetical protein; encoded by transcript AFUB_017290A
AFUB_061020	11.2011	17.3171	8.03785	18.2471	-0.726897	0.549013	-1.44198	0.0101539	0.0470795	1.56337e-09	Product: C6 transcription factor, putative; encoded by transcript AFUB_061020A
AFUB_077430	5.00887	12.9836	3.88509	13.7073	-1.36319	0.445685	-1.98948	0.000115988	0.301436	1.63725e-09	Product: DUF1446 domain protein; encoded by transcript AFUB_077430A
AFUB_022650	56.3387	44.767	136.508	391.303	0.212613	-1.08919	-1.76872	0.703098	0.000438102	1.76371e-09	Product: conserved hypothetical protein; encoded by transcript AFUB_022650A
AFUB_076740	186.123	230.352	214.089	452.26	-0.284316	0.00657132	-1.46742	0.482225	0.987984	1.78147e-09	Product: chaperonin, putative; encoded by transcript AFUB_076740A
AFUB_097339	1.48681	7.4378	2.39812	12.3875	-2.30696	-0.39893	-3.03512	3.89668e-05	0.62043	1.85046e-09	Product: hypothetical protein; encoded by transcript AFUB_097339A
AFUB_081680	1.22259	2.78276	5.28078	23.1474	-1.20992	-1.92945	-2.34962	0.0194721	5.34323e-06	1.85046e-09	Product: aromatic amino acid and leucine permease; encoded by transcript AFUB_081680A
AFUB_042620	4.03959	2.38477	2.41236	6.80587	0.601328	0.74002	-1.69105	0.12709	0.0206179	1.93262e-09	Product: GDP/GTP exchange factor Sec2p, putative; encoded by transcript AFUB_042620A
AFUB_095140	0.243736	0.945142	3.66111	13.8544	-1.63642	-3.14815	-2.22549	0.0026765	1.71995e-12	1.98144e-09	Product: conserved hypothetical protein; encoded by transcript AFUB_095140A
AFUB_075880	13.3525	15.9123	106.832	399.352	-0.364242	-2.73183	-2.04455	0.547519	5.47629e-16	2.55175e-09	Product: conserved hypothetical protein; encoded by transcript AFUB_075880A
AFUB_077440	243.207	509.814	77.5961	282.739	-1.15548	1.70099	-2.08604	0.00457444	1.83845e-06	3.84327e-09	Product: aldehyde dehydrogenase AldA, putative; encoded by transcript AFUB_077440A
AFUB_030230	5.17235	15.4791	4.48123	12.9382	-1.67006	0.284779	-1.78009	4.97208e-08	0.50272	3.95564e-09	Product: ab-hydrolase associated lipase, putative; encoded by transcript AFUB_030230A
AFUB_087660	39.3527	123.269	112.608	393.334	-1.69129	-1.3764	-2.02795	2.75336e-06	0.000135076	5.34533e-09	Product: proline permease PrnB; encoded by transcript AFUB_087660A
AFUB_035040	3.2436	5.38288	3.13248	11.5862	-0.974319	0.0564362	-1.97857	0.0196519	0.927853	5.89396e-09	Product: conserved hypothetical protein; encoded by transcript AFUB_035040A
AFUB_004280	14.5333	25.1556	15.6289	41.1836	-0.929499	-0.0256072	-1.69552	0.00635807	0.964523	5.96124e-09	Product: conserved hypothetical protein; encoded by transcript AFUB_004280A
AFUB_034310	6.73291	12.9589	2.64603	9.71778	-1.2352	1.23834	-2.0599	0.000918911	0.00111396	5.96734e-09	NA
AFUB_091720	14.789	198.678	2.15938	5.7578	-3.78452	2.81405	-1.66711	9.01392e-51	1.31335e-25	5.99187e-09	Product: beta-D-glucoside glucohydrolase; encoded by transcript AFUB_091720A
AFUB_029630	26.7975	39.1348	30.0585	77.7721	-0.675857	-0.0623703	-1.65281	0.0699714	0.903373	6.10407e-09	Product: conserved hypothetical protein; encoded by transcript AFUB_029630A
AFUB_059260	13.7207	27.7287	10.988	27.5418	-1.11037	0.422685	-1.60692	0.000193558	0.226588	6.28932e-09	Product: protein tyrosine phosphatase Pps1, putative; encoded by transcript AFUB_059260A
AFUB_008930	106.102	166.11	135.689	358.982	-0.715757	-0.212122	-1.67475	0.0535591	0.615221	6.66642e-09	Product: vacuolar protein sorting 29, putative; encoded by transcript AFUB_008930A
AFUB_063290	2.05034	13.267	5.15243	23.3069	-2.49306	-1.02337	-2.39693	6.96189e-09	0.0377854	7.303e-09	Product: conserved hypothetical protein; encoded by transcript AFUB_063290A
AFUB_016830	160.844	202.486	30.1108	83.3324	-0.431893	2.52466	-1.82823	0.382224	9.79069e-17	7.52276e-09	Product: high affinity nitrate transporter NrtB; encoded by transcript AFUB_016830A
AFUB_050210	7.11895	28.6709	5.33633	16.3522	-2.09659	0.464971	-1.81085	9.36185e-12	0.245627	7.74408e-09	Product: MFS transporter, putative; encoded by transcript AFUB_050210A
AFUB_073320	9.31904	3.90398	6.60522	38.338	1.255	0.560573	-2.64547	0.0326089	0.353897	8.0969e-09	Product: conserved hypothetical protein; encoded by transcript AFUB_073320A
AFUB_033340	9.25944	26.3212	14.4106	32.1186	-1.60483	-0.518638	-1.42052	7.79194e-11	0.0758023	8.2098e-09	Product: DUF907 domain protein; encoded by transcript AFUB_033340A
AFUB_096780	162.678	253.397	17.8288	81.06	-0.732716	3.17342	-2.37625	0.212296	1.7935e-15	1.02699e-08	Product: conserved hypothetical protein; encoded by transcript AFUB_096780A
AFUB_014340	170.696	177.127	101.809	299.061	-0.298586	0.711773	-1.84426	0.596781	0.0561703	1.08528e-08	Product: conserved hypothetical protein; encoded by transcript AFUB_014340A
AFUB_072450	3.55291	17.5591	2.38869	12.6658	-2.24289	0.771631	-2.61216	1.17332e-06	0.179979	1.14267e-08	Product: conserved hypothetical protein; encoded by transcript AFUB_072450A
AFUB_091240	582.888	878.038	680.754	2253.78	-0.678173	-0.123725	-1.95922	0.155768	0.827284	1.17321e-08	Product: translation elongation factor eEF-3, putative; encoded by transcript AFUB_091240A
AFUB_014060	5.4258	4.97058	8.54473	34.9468	0.051621	-0.587407	-2.19674	0.95518	0.23021	1.18669e-08	Product: general amidase, putative; encoded by transcript AFUB_014060A
AFUB_017070	0.169941	3.00162	0.112262	1.73047	-3.68311	0.460269	-3.57754	1.57634e-09	0.65398	1.39255e-08	Product: FAD binding oxidoreductase, putative; encoded by transcript AFUB_017070A
AFUB_069340	12.0366	15.9982	7.01009	23.2201	-0.499241	0.830108	-1.94654	0.34198	0.0340483	1.53476e-08	Product: hypothetical protein; encoded by transcript AFUB_069340A
AFUB_082490	21.8648	33.2871	26.1901	95.9234	-0.734927	-0.229209	-2.06386	0.148373	0.679602	1.92576e-08	Product: C2H2 finger domain protein, putative; encoded by transcript AFUB_082490A
AFUB_006370	25.837	42.193	97.4435	284.779	-0.71079	-1.68551	-1.7776	0.0931796	8.34822e-08	1.99458e-08	Product: AMP-binding domain protein, putative; encoded by transcript AFUB_006370A
AFUB_072460	3.4775	15.1659	2.56161	13.1922	-2.17227	0.571033	-2.58552	4.41002e-06	0.348836	2.02473e-08	Product: hypothetical protein; encoded by transcript AFUB_072460A
AFUB_084410	3.047	22.2295	36.3389	199.293	-2.76705	-3.26818	-2.56459	2.72302e-09	3.31913e-13	2.13764e-08	Product: proline permease, putative; encoded by transcript AFUB_084410A
AFUB_062240	0.108876	0.246924	1.98945	8.41911	-0.814968	-3.70827	-2.21251	0.450981	6.96063e-11	2.24649e-08	Product: cellulase family protein; encoded by transcript AFUB_062240A
AFUB_080710	85.1215	358.241	39.7396	112.754	-2.14994	1.25901	-1.90361	1.87832e-10	0.000408527	2.55876e-08	Product: extracellular proline-serine rich protein; encoded by transcript AFUB_080710A
AFUB_058540	9.68855	43.8063	45.9215	107.548	-2.21679	-2.14544	-1.48788	1.95037e-17	1.04104e-16	2.57879e-08	Product: conserved hypothetical protein; encoded by transcript AFUB_058540A
AFUB_014040	3.81152	9.28259	9.17918	53.6501	-1.32803	-1.15103	-2.62837	0.0222105	0.0328764	3.35649e-08	Product: ankyrin repeat protein; encoded by transcript AFUB_014040A
AFUB_082740	6.84964	6.87286	26.1402	63.3046	-0.140033	-1.82757	-1.48147	0.804248	5.93078e-12	4.17714e-08	Product: acetoacetyl-CoA synthase; encoded by transcript AFUB_082740A
AFUB_025500	18.8188	31.6511	47.5249	124.49	-0.846799	-1.19969	-1.63855	0.0197693	0.000101678	4.32612e-08	Product: RING finger domain protein, putative; encoded by transcript AFUB_025500A
AFUB_055050	11.3137	61.888	513.58	1411.19	-2.44852	-5.22907	-1.70227	1.60953e-15	8.77088e-72	4.44629e-08	Product: beta-lactamase family protein; encoded by transcript AFUB_055050A
AFUB_024300	12.3649	19.1097	4.73843	18.0082	-0.738641	1.36079	-2.06217	0.151215	0.000548647	4.46679e-08	Product: MFS allantoate transporter, putative; encoded by transcript AFUB_024300A
AFUB_072430	23.9433	88.2829	16.745	46.0468	-1.94831	0.614914	-1.71128	2.70697e-10	0.0959155	4.58558e-08	Product: extracellular triacylglycerol lipase, putative; encoded by transcript AFUB_072430A
AFUB_100500	1.55366	2.47076	1.67508	6.93839	-0.668301	-0.0494753	-2.15492	0.265189	0.94905	5.81149e-08	Product: MFS alpha-glucoside transporter, putative; encoded by transcript AFUB_100500A
AFUB_025490	6.22095	23.2824	4.85607	19.2538	-1.90758	0.49881	-2.23224	7.37281e-06	0.352849	6.14667e-08	Product: conserved hypothetical protein; encoded by transcript AFUB_025490A
AFUB_084150	332.298	509.035	8.00935	28.6797	-0.669934	5.261	-2.12445	0.229655	5.68645e-47	7.59746e-08	Product: C-4 methyl sterol oxidase, putative; encoded by transcript AFUB_084150A
AFUB_029640	31.1459	20.7413	46.7345	134.925	0.461896	-0.470717	-1.78136	0.370357	0.262378	8.86982e-08	Product: conserved hypothetical protein; encoded by transcript AFUB_029640A
AFUB_054230	0.844565	7.37092	1.38216	6.29874	-3.34368	-0.825653	-2.31257	2.26347e-14	0.137909	1.14278e-07	Product: integral membrane protein; encoded by transcript AFUB_054230A
AFUB_085160	0.364111	1.01997	1.12561	4.72212	-1.49451	-1.20569	-2.21972	0.00846206	0.0263165	1.27847e-07	Product: GABA permease, putative; encoded by transcript AFUB_085160A
AFUB_040390	13.0708	18.0438	15.865	50.5104	-0.528124	-0.153297	-1.88159	0.330294	0.789566	1.27958e-07	Product: protein kinase domain-containing protein; encoded by transcript AFUB_040390A
AFUB_022340	9.09953	20.8511	28.4311	144.868	-1.22527	-1.50419	-2.45743	0.0341195	0.00247965	1.53134e-07	Product: C6 transcription factor, putative; encoded by transcript AFUB_022340A
AFUB_024247	4.43693	8.0513	81.7541	314.734	-0.950899	-3.92744	-2.13532	0.0784859	4.1129e-24	1.54968e-07	Product: NADP-dependent malic enzyme MaeA; encoded by transcript AFUB_024247A
AFUB_015440	3.28492	4.40846	2.45481	11.6503	-0.565795	0.42927	-2.36765	0.433519	0.489374	1.61001e-07	Product: C6 transcription factor RosA-like, putative; encoded by transcript AFUB_015440A
AFUB_077580	2.91711	14.8121	6.42875	19.1585	-2.30295	-0.996977	-1.74497	7.02838e-12	0.00799075	1.6326e-07	Product: integral membrane protein, putative; encoded by transcript AFUB_077580A
AFUB_035100	1.52673	11.1297	7.84862	27.0466	-2.68109	-2.00744	-1.96933	9.02688e-11	1.81019e-06	1.88896e-07	Product: conserved hypothetical protein; encoded by transcript AFUB_035100A
AFUB_084030	137.94	310.139	13.0427	38.2682	-1.27841	3.42064	-1.76863	0.000425119	4.33014e-27	1.8947e-07	Product: MFS peptide transporter, putative; encoded by transcript AFUB_084030A
AFUB_072610	13.3179	16.2084	7.19417	17.3899	-0.384065	0.934583	-1.52915	0.399969	0.00272866	1.89646e-07	Product: MFS transporter, putative; encoded by transcript AFUB_072610A
AFUB_060700	1.49382	1.00516	4.83411	15.0991	0.268227	-1.6475	-1.78416	0.728762	1.18722e-05	1.89945e-07	Product: conserved hypothetical protein; encoded by transcript AFUB_060700A
AFUB_042320	35.8191	260.376	11.0961	33.6328	-2.75671	1.21791	-1.36229	2.02815e-29	2.9354e-06	1.97629e-07	Product: MFS sugar transporter, putative; encoded by transcript AFUB_042320A
AFUB_075360	0.285108	1.414	2.53247	9.62865	-2.33072	-2.82641	-2.05582	4.8444e-06	2.29211e-09	1.98507e-07	Product: cell surface metalloreductase, putative; encoded by transcript AFUB_075360A similar to RF:XP_753163.1: cell surface metalloreductase FreA [Aspergillus fumigatus Af293]
AFUB_081690	42.6316	75.9545	43.352	153.24	-0.885181	0.0542099	-1.99716	0.0763552	0.937897	2.05513e-07	Product: FAD dependent oxidoreductase superfamily; encoded by transcript AFUB_081690A
AFUB_022180	12.3832	48.6526	10.291	23.5996	-2.0381	0.399487	-1.45322	4.80357e-14	0.261928	2.5542e-07	Product: cell wall galactomannoprotein Mp2/allergen F17-like; encoded by transcript AFUB_022180A similar to antigenic cell wall protein MP2 (GI:38492189) [Aspergillus fumigatus] PMID: 15131215
AFUB_001570	16.535	74.4378	21.4026	58.9687	-2.11624	-0.324264	-1.57685	1.21621e-12	0.427181	2.5542e-07	Product: H+/nucleoside cotransporter; encoded by transcript AFUB_001570A
AFUB_096760	0.549382	1.88922	6.12563	21.3735	-1.6467	-3.06318	-2.00783	0.000704167	1.93067e-13	2.5542e-07	Product: MFS transporter, putative; encoded by transcript AFUB_096760A
AFUB_072620	214.814	269.737	125.883	328.887	-0.542358	0.852409	-1.60626	0.223128	0.0126514	3.00527e-07	Product: CFEM domain protein, putative; encoded by transcript AFUB_072620A
AFUB_097360	1.41344	14.8615	1.60595	10.282	-3.24866	-0.0322692	-2.73859	8.27099e-10	0.975694	3.36335e-07	Product: hypothetical protein; encoded by transcript AFUB_097360A
AFUB_024440	1.77669	1.52416	6.74941	15.8745	0.0503251	-1.81435	-1.47839	0.948729	1.97563e-09	3.48369e-07	Product: carboxylesterase, putative; encoded by transcript AFUB_024440A
AFUB_075370	1.64726	4.27372	3.83162	11.3154	-1.09329	-0.842719	-1.77497	0.0134654	0.047117	4.32029e-07	NA
AFUB_100480	1.86849	2.49737	2.71565	11.6718	-0.397728	-0.3259	-2.19931	0.612818	0.613346	4.80582e-07	NA
AFUB_031860	22.5178	34.0675	22.7354	46.514	-0.725262	0.0147539	-1.35552	0.0274469	0.977644	4.94522e-07	Product: hypothetical protein; encoded by transcript AFUB_031860A
AFUB_039270	5.00812	7.74221	6.13847	16.5296	-0.753205	-0.181857	-1.69363	0.0900319	0.726433	5.02941e-07	Product: GTPase activating protein Sar1, putative; encoded by transcript AFUB_039270A
AFUB_074470	8.03462	5.73552	2.53151	10.2376	0.382355	1.72449	-2.23747	0.618114	0.000149512	5.40007e-07	Product: cell wall glucanase, putative; encoded by transcript AFUB_074470A
AFUB_074130	64.004	100.038	70.1952	143.57	-0.758935	-0.0254374	-1.27002	0.0108354	0.957042	6.79953e-07	Product: hypothetical protein; encoded by transcript AFUB_074130A
AFUB_075350	0.667273	1.5794	1.14055	4.38209	-1.11112	-0.584394	-2.17233	0.0686104	0.340806	6.79953e-07	NA
AFUB_090680	0.176668	2.60221	0.980027	3.43439	-3.75624	-2.23274	-2.00437	2.78402e-14	2.2436e-05	7.77035e-07	Product: hexose transporter protein; encoded by transcript AFUB_090680A
AFUB_058580	10.5041	13.9901	6.11467	17.1553	-0.521934	0.795199	-1.71117	0.308342	0.0408515	7.78925e-07	Product: nucleoside diphosphatase (Ynd1), putative; encoded by transcript AFUB_058580A
AFUB_060770	34.9058	55.5168	44.1016	90.861	-0.649613	-0.19608	-1.38694	0.0739976	0.629148	8.74766e-07	Product: DUF1275 domain protein; encoded by transcript AFUB_060770A
AFUB_040070	42.2948	60.0058	22.3072	53.6661	-0.648488	1.10554	-1.61674	0.144896	0.00124454	9.24861e-07	Product: conserved hypothetical protein; encoded by transcript AFUB_040070A
AFUB_037730	28.1517	33.6468	32.8124	68.8449	-0.3298	-0.154142	-1.38603	0.471904	0.721484	1.14911e-06	Product: glutamyl-tRNA(Gln) amidotransferase, B subunit; encoded by transcript AFUB_037730A
AFUB_081530	21.7781	30.6533	0	0.66566	-1.31227	7.05346	-2.91531	0.0534002	2.06954e-38	1.16356e-06	NA
AFUB_029480	18.7919	58.1962	12.3703	37.4128	-1.67345	0.701451	-1.87921	3.45644e-05	0.128741	1.69004e-06	Product: protein phosphatase regulatory subunit Gac1, putative; encoded by transcript AFUB_029480A
AFUB_005120	32.3004	46.2623	23.63	45.1425	-0.623126	0.534883	-1.20527	0.0454125	0.0611042	1.71697e-06	Product: peroxisomal ABC transporter (PXA1), putative; encoded by transcript AFUB_005120A
AFUB_085810	5.38165	14.5551	4.44207	11.0658	-1.43703	0.463833	-1.64934	5.29787e-05	0.285082	1.77101e-06	Product: cytochrome P450, putative; encoded by transcript AFUB_085810A
AFUB_048960	0.704519	3.75389	0.418916	1.80359	-2.49485	0.254686	-2.01909	7.9944e-10	0.699176	1.78184e-06	NA
AFUB_010030	32.2864	72.7139	12.7713	33.4453	-1.2543	1.19028	-1.85692	0.00396806	0.00382055	2.06221e-06	Product: conserved hypothetical protein; encoded by transcript AFUB_010030A
AFUB_080380	3.85069	6.00177	5.43327	11.5376	-0.792442	-0.467172	-1.32058	0.0183724	0.170266	2.12559e-06	Product: C6 transcription factor, putative; encoded by transcript AFUB_080380A
AFUB_100670	8.90151	32.1762	4.16162	11.0231	-1.91813	1.19475	-1.65703	1.30157e-08	0.000949475	2.31407e-06	Product: MFS maltose transporter, putative; encoded by transcript AFUB_100670A
AFUB_064130	34.3036	39.3542	18.9547	37.9206	-0.337354	0.963818	-1.26532	0.416407	0.000415209	2.34289e-06	Product: aspartic-type endopeptidase (CtsD), putative; encoded by transcript AFUB_064130A
AFUB_013430	34.4695	54.7026	21.1471	69.4905	-0.745896	0.720506	-1.87396	0.1711	0.122298	2.58526e-06	Product: SUN domain protein (Adg3), putative; encoded by transcript AFUB_013430A
AFUB_072770	257.12	389.195	345.348	824.232	-0.758596	-0.417794	-1.5738	0.0768022	0.322901	2.60501e-06	Product: conserved hypothetical protein; encoded by transcript AFUB_072770A
AFUB_069980	46.3637	112.818	40.9095	80.0636	-1.38751	0.275127	-1.22732	7.96543e-08	0.423229	2.74658e-06	Product: MFS monosaccharide transporter, putative; encoded by transcript AFUB_069980A
AFUB_041060	83.6476	74.5286	97.6586	268.37	0.0410396	-0.154214	-1.66675	0.959792	0.781878	2.75446e-06	Product: C6 transcription factor (OTam), putative; encoded by transcript AFUB_041060A
AFUB_006540	3.61036	5.23663	3.38866	10.0132	-0.616385	0.15828	-1.75249	0.253335	0.790365	2.92932e-06	Product: conserved predicted protein; encoded by transcript AFUB_006540A
AFUB_055040	2.02653	17.2282	26.6669	63.7763	-3.07906	-3.47043	-1.54129	2.78776e-21	1.91312e-27	2.9437e-06	Product: steroid monooxygenase (CpmA), putative; encoded by transcript AFUB_055040A
AFUB_050730	18.5257	17.5953	20.6702	51.1319	0.0264851	-0.0460638	-1.47346	0.971791	0.934778	3.29582e-06	Product: Mitochondrial import inner membrane translocase subunit (TIM22), putative; encoded by transcript AFUB_050730A
AFUB_085820	3.912	8.52318	2.51299	8.38147	-1.15633	0.674647	-1.95964	0.0215479	0.192696	4.85709e-06	Product: C2H2 transcription factor, putative; encoded by transcript AFUB_085820A
AFUB_098690	0.0342564	0.103484	0.538774	3.16523	-1.29044	-2.75892	-2.55741	0.212668	8.5766e-05	5.36517e-06	Product: homeobox transcription factor, putative; encoded by transcript AFUB_098690A
AFUB_008450	148.441	369.844	39.5095	117.653	-1.46392	1.84038	-1.97107	0.00183301	1.60051e-05	5.40661e-06	Product: conserved hypothetical protein; encoded by transcript AFUB_008450A
AFUB_002660	8.69142	15.9374	9.54385	20.7638	-0.957489	-0.0339453	-1.36927	0.00434477	0.950572	5.4867e-06	Product: ARS binding protein Abp2, putative; encoded by transcript AFUB_002660A
AFUB_024720	83.3812	112.422	35.8498	127.24	-1.23795	0.782468	-2.06413	0.019021	0.147242	5.69001e-06	Product: conserved hypothetical protein; encoded by transcript AFUB_024720A
AFUB_010940	4.66731	4.82344	3.97513	9.99654	-0.0420626	0.415354	-1.57107	0.957925	0.35217	6.16106e-06	Product: conserved hypothetical protein; encoded by transcript AFUB_010940A
AFUB_087590	64.6367	197.283	6607.95	14736.2	-1.61037	-6.39825	-1.45591	4.86731e-07	8.72481e-109	6.27679e-06	Product: alcohol dehydrogenase, putative; encoded by transcript AFUB_087590A
AFUB_080510	0.969715	3.51505	0.706296	2.41362	-1.85095	0.667298	-2.10203	7.09295e-05	0.258568	6.65103e-06	Product: MFS maltose permease, putative; encoded by transcript AFUB_080510A
AFUB_061590	11.0856	12.3364	17.9725	42.2232	-0.277548	-0.641034	-1.46679	0.618929	0.085329	6.80544e-06	Product: small oligopeptide transporter, OPT family; encoded by transcript AFUB_061590A
AFUB_096130	6.13368	3.80839	66.1677	172	0.360213	-3.11438	-1.6583	0.583699	5.35969e-19	7.21798e-06	NA
AFUB_099050	30.3357	30.261	15.6032	34.4637	-0.111542	1.01624	-1.37078	0.859904	0.00115343	7.29529e-06	Product: C6 transcription factor Ctf1A, putative; encoded by transcript AFUB_099050A
AFUB_047010	163.657	55.9828	2.17801	6.01314	1.39066	6.09799	-1.67817	0.000143762	3.35535e-76	7.48194e-06	Product: MFS transporter, putative; encoded by transcript AFUB_047010A
AFUB_018740	18.8666	13.4132	34.6701	72.4953	0.381377	-0.776893	-1.33027	0.410109	0.0153897	7.99633e-06	Product: conserved hypothetical protein; encoded by transcript AFUB_018740A
AFUB_062350	1368.01	2035.82	34.3091	161.2	-0.579727	5.14196	-2.31142	0.481602	2.33578e-27	8.45702e-06	Product: conserved hypothetical protein; encoded by transcript AFUB_062350A
AFUB_046830	247.344	319.005	156.248	407.185	-0.457706	0.702817	-1.58706	0.402935	0.0830844	9.19077e-06	Product: GMC oxidoreductase, putative; encoded by transcript AFUB_046830A
AFUB_038330	43.1561	49.3708	72.6965	181.911	-0.297948	-0.636854	-1.56551	0.622538	0.121553	1.07784e-05	Product: eukaryotic translation initiation factor 3 subunit CLU1/TIF31, putative; encoded by transcript AFUB_038330A
AFUB_044820	0.783738	7.54464	0.403601	2.70532	-3.07345	0.920428	-2.70033	2.66909e-07	0.218923	1.14485e-05	Product: ABC multidrug transporter SitT; encoded by transcript AFUB_044820A
AFUB_051440	10.4553	12.0622	9.61707	28.653	-0.256932	0.207311	-1.67611	0.714003	0.716828	1.16105e-05	Product: nitrogen metabolite repression regulator NmrA; encoded by transcript AFUB_051440A
AFUB_045000	5.89217	5.02113	10.2676	24.2345	0.12219	-0.688975	-1.47231	0.866646	0.0750508	1.39669e-05	Product: aldehyde dehydrogenase family protein, putative; encoded by transcript AFUB_045000A
AFUB_034700	5.3837	7.87105	10.1312	25.1444	-0.562786	-0.79161	-1.51399	0.274415	0.043985	1.41756e-05	Product: lipase/esterase family protein, putative; encoded by transcript AFUB_034700A
AFUB_003290	100.288	185.946	72.6894	203.346	-0.998621	0.501788	-1.68547	0.0308847	0.29516	1.47233e-05	Product: conserved hypothetical protein; encoded by transcript AFUB_003290A
AFUB_073100	13.5078	14.0615	15.8053	29.1374	-0.224604	-0.121996	-1.16679	0.628517	0.769581	1.49584e-05	Product: IZH family channel protein (Izh3), putative; encoded by transcript AFUB_073100A
AFUB_008500	4.3378	3.98088	3.68915	9.22138	0.0120903	0.361261	-1.49884	0.987171	0.425555	1.66611e-05	Product: conserved hypothetical protein; encoded by transcript AFUB_008500A
AFUB_019270	8.55969	5.31831	10.5577	25.4169	0.502575	-0.307298	-1.49063	0.332685	0.509217	1.68775e-05	Product: conserved hypothetical protein; encoded by transcript AFUB_019270A
AFUB_039140	9.25704	8.09214	9.7554	18.8558	0.0921178	0.0327337	-1.2636	0.881504	0.951107	1.78189e-05	Product: cyclin-like protein (Clg1), putative; encoded by transcript AFUB_039140A
AFUB_070790	1.62628	3.49608	2.42976	6.04469	-1.10557	-0.591722	-1.63931	0.0129654	0.204502	1.89628e-05	Product: conserved hypothetical protein; encoded by transcript AFUB_070790A
AFUB_063310	5.28871	6.6015	6.68564	12.7924	-0.431907	-0.22969	-1.20991	0.295368	0.556019	1.90289e-05	Product: fungal specific transcription factor, putative; encoded by transcript AFUB_063310A
AFUB_081200	0.25699	0.579183	1.92981	7.34266	-0.785883	-2.30173	-2.10588	0.408049	5.95284e-05	1.90289e-05	Product: acetyl xylan esterase, putative; encoded by transcript AFUB_081200A
AFUB_096850	194.424	578.207	138.382	396.063	-1.62464	0.563709	-1.69288	5.8361e-05	0.240557	2.02847e-05	Product: GPI anchored hypothetical protein; encoded by transcript AFUB_096850A
AFUB_050220	7.62671	16.9569	3.04432	9.7732	-1.09365	1.0067	-1.55431	0.00598962	0.00938769	2.26842e-05	Product: DUF1445 domain protein; encoded by transcript AFUB_050220A
AFUB_029820	13.3725	16.9452	27.8537	70.0037	-0.422351	-0.927443	-1.55964	0.468025	0.0188428	2.26842e-05	Product: protein kinase, putative; encoded by transcript AFUB_029820A
AFUB_028260	40.3807	53.506	39.6859	76.7868	-0.516815	0.135851	-1.21653	0.184928	0.754418	2.28769e-05	Product: conserved hypothetical protein; encoded by transcript AFUB_028260A
AFUB_024810	12.1731	7.98	14.4308	25.1341	0.448897	-0.116631	-1.09367	0.210634	0.769061	2.33915e-05	Product: voltage-gated chloride channel (ClcA), putative; encoded by transcript AFUB_024810A
AFUB_056950	12.1747	21.5963	8.03876	20.4932	-0.864757	0.626894	-1.48566	0.0407273	0.123552	2.51712e-05	Product: hypothetical protein; encoded by transcript AFUB_056950A
AFUB_054700	21.5939	17.6399	20.0848	46.6617	0.181261	0.183879	-1.45149	0.784685	0.718717	2.58152e-05	Product: translation elongation factor G2, putative; encoded by transcript AFUB_054700A
AFUB_060760	12.2502	17.9539	10.554	19.2186	-0.635947	0.312995	-1.15216	0.0604438	0.364746	2.72122e-05	Product: kinesin family protein; encoded by transcript AFUB_060760A
AFUB_045170	36.6645	30.9193	1.77787	5.97799	0.155296	4.18624	-1.91822	0.851124	4.47791e-25	2.79147e-05	Product: cell wall protein PhiA; encoded by transcript AFUB_045170A
AFUB_070800	8.87283	17.2424	18.5313	33.5662	-1.12059	-1.04967	-1.12681	6.03518e-05	0.000105473	2.92168e-05	NA
AFUB_072890	5.54378	26.2239	4.39757	11.3575	-2.28477	0.381304	-1.57367	1.23448e-10	0.436644	2.99761e-05	Product: MFS quinate transporter, putative; encoded by transcript AFUB_072890A
AFUB_072740	13.7429	10.2089	12.9067	23.9494	0.385017	0.219079	-1.16017	0.353093	0.56496	3.08949e-05	Product: conserved hypothetical protein; encoded by transcript AFUB_072740A
AFUB_046700	0.524264	9.03936	0.74656	3.20777	-3.84369	-0.342961	-2.23503	3.61985e-14	0.670875	3.17915e-05	Product: MFS alpha-glucoside transporter, putative; encoded by transcript AFUB_046700A
AFUB_020720	13.2805	15.0129	8.4456	17.4351	-0.274334	0.729068	-1.31279	0.605333	0.033176	3.32652e-05	Product: Ras GTPase activating protein, putative; encoded by transcript AFUB_020720A
AFUB_012650	12.7124	27.2923	11.9394	34.2668	-1.22432	0.219812	-1.74791	0.0100218	0.727102	3.41316e-05	Product: cell division control protein 14; encoded by transcript AFUB_012650A
AFUB_000370	0.712283	0.776871	5.92335	15.7838	-0.326142	-2.82882	-1.7104	0.708232	1.90662e-11	3.50772e-05	Product: extracelular cellulose binding protein (Cip2), putative; encoded by transcript AFUB_000370A similar to cellulose binding protein Cip2 (GI:31747154) [Hypocrea jecorina] PMID: 12788920 similar to multidomain acetyl xylan esterase CesA (GI:5834678) [Ruminococcus flavefaciens] PMID: 10846217
AFUB_097380	5.75811	10.6588	5.09033	9.61273	-0.954813	0.319055	-1.19679	0.00206647	0.38696	3.61253e-05	Product: C6 transcription factor, putative; encoded by transcript AFUB_097380A
AFUB_000650	34.1497	30.7091	443.832	1034.53	0.0330189	-3.5153	-1.42134	0.967759	3.04615e-29	3.86549e-05	Product: mitochondrial carnitine:acyl carnitine carrier, putative; encoded by transcript AFUB_000650A
AFUB_074020	4.73499	11.6555	2.90811	4.59061	-1.02192	1.14615	-2.18213	0.138235	0.0502056	3.9397e-05	Product: hypothetical protein; encoded by transcript AFUB_074020A
AFUB_025150	320.151	252.406	258.865	683.563	0.228602	0.377697	-1.60834	0.753661	0.459069	4.07348e-05	Product: antigenic mitochondrial protein HSP60, putative; encoded by transcript AFUB_025150A
AFUB_086740	0.83562	1.30649	4.1308	16.709	-0.55274	-1.98433	-2.14574	0.540154	0.000246664	4.27614e-05	Product: conserved hypothetical protein; encoded by transcript AFUB_086740A
AFUB_071260	21.0637	55.3017	24.9167	51.9904	-1.38347	-0.113342	-1.29646	1.24718e-05	0.820017	4.33889e-05	Product: conserved hypothetical protein; encoded by transcript AFUB_071260A
AFUB_060350	206.176	102.03	21.4234	37.4265	0.965394	3.33808	-1.12698	0.000793134	5.71954e-42	4.4625e-05	Product: dihydroxyacetone kinase (DakA), putative; encoded by transcript AFUB_060350A
AFUB_091130	1.93817	1.60724	84.0507	154.474	0.241003	-5.23906	-1.13025	0.67961	2.91966e-86	4.62565e-05	Product: sugar transporter family protein; encoded by transcript AFUB_091130A
AFUB_029810	58.6819	71.872	76.1043	134.171	-0.359139	-0.232536	-1.12936	0.391436	0.533194	4.85864e-05	Product: Mitochondrial import inner membrane translocase subunit TIM23, putative; encoded by transcript AFUB_029810A
AFUB_100250	3.48065	5.24339	3.34741	8.2356	-0.756059	0.0435137	-1.46185	0.1041	0.947227	4.97276e-05	Product: 2-ketogluconate transporter, putative; encoded by transcript AFUB_100250A
AFUB_074990	2.99092	11.355	2.95939	6.38326	-1.87952	0.172938	-1.34014	1.8535e-09	0.729599	5.22917e-05	Product: feruloyl esterase, putative; encoded by transcript AFUB_074990A
AFUB_011410	52.3248	70.5473	77.7776	198.35	-0.500701	-0.463037	-1.58316	0.395621	0.340328	5.29893e-05	Product: alternative NADH-dehydrogenase; encoded by transcript AFUB_011410A
AFUB_097500	31.7026	106.086	35.1784	84.8521	-1.83614	-0.0157604	-1.51632	5.07415e-07	0.982313	5.32656e-05	NA
AFUB_095620	25.6212	24.0729	9.7248	22.3293	-0.0302591	1.47424	-1.46472	0.970974	2.79503e-05	5.39631e-05	Product: C2H2 finger domain protein, putative; encoded by transcript AFUB_095620A
AFUB_046310	0.0332522	0.0235702	3.37838	8.42708	0.0531756	-5.87613	-1.55681	0.977319	9.02819e-24	5.39631e-05	Product: beta-xylosidase; encoded by transcript AFUB_046310A
AFUB_068430	12.481	20.7599	17.0733	43.764	-0.792335	-0.329552	-1.58535	0.122185	0.532473	5.41404e-05	Product: cell surface receptor/MFS transporter (FLVCR), putative; encoded by transcript AFUB_068430A
AFUB_028660	54.8025	52.2386	40.572	80.6305	-0.0375333	0.508708	-1.22418	0.955709	0.148709	5.9186e-05	Product: phenylalanyl-tRNA synthetase alpha subunit (PodG), putative; encoded by transcript AFUB_028660A
AFUB_074610	3.079	4.10353	6.05659	13.1588	-0.324407	-0.535842	-1.50645	0.625268	0.252014	5.99251e-05	Product: hypothetical protein; encoded by transcript AFUB_074610A
AFUB_051350	3.21478	12.2297	2.10845	5.9711	-2.16678	0.364071	-1.73059	1.00348e-07	0.546974	6.20027e-05	Product: conserved hypothetical protein; encoded by transcript AFUB_051350A
AFUB_011350	33.559	16.9488	32.9326	56.4721	0.897359	0.137491	-1.03651	0.00116729	0.71843	6.32976e-05	Product: PQ loop repeat protein; encoded by transcript AFUB_011350A
AFUB_034580	1.67802	3.44137	14.1952	31.069	-0.793067	-2.02785	-1.29959	0.0540198	5.35943e-11	6.36728e-05	Product: LipA and NB-ARC domain protein; encoded by transcript AFUB_034580A
AFUB_015210	9.20916	23.3641	9.7435	20.645	-1.41139	-0.0233185	-1.34875	3.06461e-05	0.970983	6.40356e-05	Product: C6 finger domain protein, putative; encoded by transcript AFUB_015210A
AFUB_079700	0.364926	0.728437	0.977544	2.75753	-0.90057	-1.15486	-1.75993	0.166685	0.0240698	6.99172e-05	Product: fungal specific transcription factor, putative; encoded by transcript AFUB_079700A
AFUB_035990	32.9222	20.8796	26.0917	55.6903	0.544691	0.401546	-1.34041	0.247421	0.336642	7.23251e-05	Product: protein kinase domain-containing protein; encoded by transcript AFUB_035990A
AFUB_077620	0.298061	0.687581	2.40353	7.62391	-0.792789	-2.26275	-1.6935	0.284998	1.39441e-06	7.23251e-05	Product: endoglucanase, putative; encoded by transcript AFUB_077620A
AFUB_035030	4.0541	8.64668	2.74784	8.19877	-1.05993	0.590789	-1.68197	0.0321626	0.251618	7.28301e-05	Product: conserved hypothetical protein; encoded by transcript AFUB_035030A
AFUB_010710	0.0413538	0.100097	1.01793	4.16066	-1.46091	-3.74513	-2.05762	0.200686	3.02061e-07	7.28301e-05	Product: oxidoreductase, putative; encoded by transcript AFUB_010710A
AFUB_031270	9.74508	13.2317	11.4791	23.7897	-0.553475	-0.145482	-1.3027	0.219295	0.7717	7.46456e-05	Product: C6 transcription factor, putative; encoded by transcript AFUB_031270A
AFUB_004210	7.22716	8.4714	7.36851	26.8135	-0.303975	0.00307447	-1.97369	0.738689	0.99787	7.52705e-05	Product: C6 transcription factor, putative; encoded by transcript AFUB_004210A
AFUB_053780	677.925	834.906	2.96792	10.1151	-0.364304	7.47716	-1.92816	0.655932	9.24183e-69	7.54374e-05	Product: alcohol dehydrogenase, putative; encoded by transcript AFUB_053780A
AFUB_001690	25.0999	30.5626	38.3214	64.592	-0.371649	-0.476988	-1.08343	0.359808	0.129851	7.83654e-05	Product: UDP-galactose transporter, putative; encoded by transcript AFUB_001690A
AFUB_038220	11.0512	17.4982	49.0446	100.846	-0.754846	-2.00907	-1.28064	0.0625921	4.04792e-11	9.48913e-05	Product: glutaminase, putative; encoded by transcript AFUB_038220A
AFUB_011020	5.08453	4.07249	2.85841	7.49946	0.331124	1.02118	-1.60033	0.632818	0.0190447	0.000101637	Product: MFS quinate transporter QutD; encoded by transcript AFUB_011020A
AFUB_016500	12.2737	13.0203	10.0532	17.9082	-0.175593	0.374388	-1.10007	0.731756	0.272819	0.000102328	Product: long chain fatty alcohol oxidase, putative; encoded by transcript AFUB_016500A
AFUB_016840	5.16498	6.97147	1.72095	4.49235	-0.388406	1.66788	-1.60524	0.547266	2.8099e-05	0.000105125	Product: conserved hypothetical protein; encoded by transcript AFUB_016840A
AFUB_046870	6.71039	8.62994	19.0873	38.7957	-0.461673	-1.36932	-1.26348	0.346755	1.99653e-05	0.000116497	Product: phosphatidylglycerol specific phospholipase, putative; encoded by transcript AFUB_046870A
AFUB_042770	22.1832	27.3524	23.005	40.5617	-0.355213	0.0512241	-1.06617	0.39093	0.913352	0.000118475	Product: C6 transcription factor, putative; encoded by transcript AFUB_042770A
AFUB_099610	4.68693	11.0455	13.641	25.1073	-1.1284	-1.22707	-1.08321	0.000153825	1.16184e-05	0.000123657	Product: conserved hypothetical protein; encoded by transcript AFUB_099610A
AFUB_094700	84.6993	109.796	409.501	1083.52	-0.432925	-2.05883	-1.58732	0.50796	1.13671e-07	0.000127628	Product: citrate synthase Cit1, putative; encoded by transcript AFUB_094700A
AFUB_012720	26.8051	9.29611	7.77276	16.403	1.38267	1.82212	-1.31923	6.03518e-05	1.24522e-08	0.000130779	Product: conserved hypothetical protein; encoded by transcript AFUB_012720A
AFUB_088470	272.135	343.736	161.974	327.096	-0.485898	0.738563	-1.13551	0.229655	0.0180206	0.000133306	Product: TOM core complex subunit Tom6, putative; encoded by transcript AFUB_088470A
AFUB_088180	10.377	13.6126	10.5146	25.9733	-0.49526	0.0373126	-1.52795	0.410589	0.958347	0.000135112	Product: conserved hypothetical protein; encoded by transcript AFUB_088180A
AFUB_036080	4.39978	4.48643	2.05132	4.7006	-0.134338	1.11595	-1.47461	0.859906	0.00481962	0.000136817	Product: porphobilinogen deaminase Hem3, putative; encoded by transcript AFUB_036080A
AFUB_090880	9.87578	30.6444	8.02612	20.1191	-1.68914	0.299677	-1.51687	1.67147e-05	0.579246	0.000137016	Product: conserved hypothetical protein; encoded by transcript AFUB_090880A
AFUB_039510	2.85412	6.97737	1.17696	5.51337	-2.02038	0.471756	-1.98117	6.43048e-05	0.506528	0.000137117	Product: hypothetical protein; encoded by transcript AFUB_039510A
AFUB_009580	1.17135	2.7504	4.01255	8.15057	-1.69515	-2.00046	-1.21921	1.71281e-06	1.67254e-09	0.000140174	Product: conserved hypothetical protein; encoded by transcript AFUB_009580A
AFUB_075380	1.58791	4.03773	3.67339	9.7311	-1.23063	-0.902135	-1.60145	0.0137924	0.0634862	0.000142493	NA
AFUB_073630	71.3805	48.6104	40.3991	91.562	0.491393	0.932263	-1.3887	0.356417	0.0147581	0.000148929	Product: cytochrome c oxidase assembly protein cox15; encoded by transcript AFUB_073630A
AFUB_082750	40.6026	45.4387	63.6517	103.898	-0.229487	-0.509563	-1.0286	0.613845	0.0937269	0.00015023	Product: ureidoglycolate hydrolase, putative; encoded by transcript AFUB_082750A
AFUB_078670	8.05763	8.00788	25.9432	51.8438	-0.0452269	-1.48328	-1.23718	0.952266	2.23727e-06	0.000151032	Product: beta-alanine synthase, putative; encoded by transcript AFUB_078670A
AFUB_006340	45.4086	51.7722	73.0063	173.678	-0.322244	-0.590647	-1.45264	0.613812	0.187548	0.000155399	Product: integral membrane protein; encoded by transcript AFUB_006340A
AFUB_055470	16.5269	30.2535	10.6315	18.5584	-0.942827	0.704252	-1.09859	0.00183301	0.0217348	0.000158087	Product: conserved hypothetical protein; encoded by transcript AFUB_055470A
AFUB_024260	18.6989	14.6097	17.896	39.558	0.233889	0.143938	-1.37898	0.720923	0.79726	0.000158087	Product: conserved hypothetical protein; encoded by transcript AFUB_024260A
AFUB_064270	15.3756	32.7331	11.5955	23.9705	-1.15835	0.523888	-1.31557	0.00150726	0.201737	0.000164258	Product: conserved hypothetical protein; encoded by transcript AFUB_064270A
AFUB_036190	21.1685	18.7441	17.5376	30.247	0.0708457	0.357666	-1.04728	0.901544	0.285778	0.000167839	Product: mitochondrial chaperone BCS1, putative; encoded by transcript AFUB_036190A
AFUB_094010	0.656943	16.9572	0.317943	1.4638	-4.35425	0.995547	-1.99153	1.15518e-23	0.101572	0.000172288	Product: integral membrane protein; encoded by transcript AFUB_094010A
AFUB_012670	12.2241	11.5218	13.2093	28.822	-0.0208686	-0.0570868	-1.3623	0.979183	0.92719	0.000174679	Product: copper-activated transcription factor GRISEA, putative; encoded by transcript AFUB_012670A
AFUB_097160	33.4886	31.349	52.6996	119.799	0.0154664	-0.479122	-1.47437	0.985705	0.318841	0.000188957	Product: DUF453 domain protein; encoded by transcript AFUB_097160A
AFUB_051550	42.6632	40.8687	38.8855	67.5299	-0.0261392	0.221379	-1.08447	0.968776	0.57082	0.000190071	Product: DnaJ domain protein; encoded by transcript AFUB_051550A
AFUB_001860	30.4416	62.8509	35.7353	59.5196	-1.44615	-0.0501864	-1.07189	1.46084e-07	0.91874	0.000195792	Product: hypothetical protein; encoded by transcript AFUB_001860A
AFUB_007310	3.73173	5.29883	3.34664	8.26002	-0.536521	0.277058	-1.53639	0.376604	0.626452	0.000200656	Product: conserved hypothetical protein; encoded by transcript AFUB_007310A
AFUB_076150	355.411	514.025	1680.05	4311.45	-0.525237	-1.99331	-1.60876	0.419985	1.01477e-06	0.000206475	Product: conserved hypothetical protein; encoded by transcript AFUB_076150A
AFUB_097220	19.1802	21.4836	26.7678	51.0225	-0.262763	-0.383237	-1.18107	0.618612	0.324202	0.000209494	Product: serine palmitoyltransferase 1, putative; encoded by transcript AFUB_097220A
AFUB_101990	0.608859	1.10442	2.12068	4.78872	-0.903815	-1.70381	-1.41472	0.0878856	1.55046e-05	0.000210365	Product: C6 transcription factor, putative; encoded by transcript AFUB_101990A
AFUB_015100	12.2596	23.4478	19.0008	32.9894	-1.03802	-0.520669	-1.05786	0.000441361	0.106998	0.000212151	Product: hypothetical protein; encoded by transcript AFUB_015100A
AFUB_012710	6.0991	5.88321	7.52729	11.8591	-0.128164	-0.284902	-1.05361	0.82116	0.435058	0.000212151	Product: cytochrome P450 pisatin demethylase, putative; encoded by transcript AFUB_012710A
AFUB_003900	42.7353	49.3554	40.2691	73.0383	-0.237488	0.227677	-1.15311	0.653347	0.589599	0.000213167	Product: conserved hypothetical protein; encoded by transcript AFUB_003900A
AFUB_000710	1.42806	3.26021	1.12412	3.31083	-1.28544	0.423949	-1.87709	0.0268042	0.538823	0.000213578	Product: glycosyl transferase, putative; encoded by transcript AFUB_000710A
AFUB_088280	27.8956	18.9886	13.5747	27.4637	0.445144	1.10181	-1.27265	0.378221	0.00133295	0.000229351	Product: conserved hypothetical protein; encoded by transcript AFUB_088280A frameshift
AFUB_022200	5.55208	17.3677	12.9901	27.6056	-1.88996	-1.19747	-1.37637	1.80628e-07	0.0015528	0.00023796	Product: conserved hypothetical protein; encoded by transcript AFUB_022200A
AFUB_019350	382.966	527.35	596.957	1216.17	-0.518214	-0.490696	-1.27714	0.28939	0.232825	0.000248556	Product: 40S ribosomal protein S14, putative; encoded by transcript AFUB_019350A
AFUB_024850	98.5307	166.385	224.633	486.263	-1.23043	-1.4843	-1.38605	0.0021743	4.78526e-05	0.000264741	Product: isochorismatase family hydrolase, putative; encoded by transcript AFUB_024850A
AFUB_010350	230.106	272.525	402.963	933.905	-0.412256	-0.782939	-1.42212	0.496731	0.0649065	0.000264919	Product: ammonium transporter, putative; encoded by transcript AFUB_010350A
AFUB_042780	11.0241	12.4982	10.6495	17.4353	-0.22949	0.196016	-1.07372	0.64486	0.629148	0.000269355	Product: hypothetical protein; encoded by transcript AFUB_042780A
AFUB_082650	18.718	17.9964	21.02	40.8279	-0.0446449	-0.0814412	-1.17339	0.950483	0.878272	0.000281956	Product: RING finger protein; encoded by transcript AFUB_082650A
AFUB_071040	0.703466	2.83917	3.24196	7.76753	-2.06432	-1.89352	-1.5468	1.13777e-05	3.53124e-05	0.000286021	NA
AFUB_011270	1.49119	2.68904	0.879514	2.51292	-0.844406	0.627981	-1.49196	0.0948518	0.197074	0.000296836	Product: MFS transporter, putative; encoded by transcript AFUB_011270A
AFUB_056960	28.8537	56.5847	26.049	45.6804	-1.01583	0.205263	-1.10755	0.00147005	0.623721	0.000304404	Product: clock controled protein (Ccg-8), putative; encoded by transcript AFUB_056960A
AFUB_070520	3.81938	3.958	3.74824	8.1814	-0.276767	0.140239	-1.26779	0.644832	0.797182	0.000321299	Product: C2H2 finger domain protein, putative; encoded by transcript AFUB_070520A
AFUB_074430	10.4869	39.9918	13.2142	27.8605	-1.9558	-0.193431	-1.31538	1.40669e-08	0.714156	0.000336098	Product: glycerol kinase, putative; encoded by transcript AFUB_074430A
AFUB_039220	17.8601	23.6089	12.9022	23.1923	-0.49033	0.562091	-1.11822	0.253335	0.107064	0.000375527	Product: Phospholipid:diacylglycerol acyltransferase, putative; encoded by transcript AFUB_039220A
AFUB_077600	8.36093	10.3147	21.9093	43.9246	-0.359861	-1.22241	-1.21444	0.509632	0.000280214	0.000376126	Product: carboxy-cis,cis-muconate cyclase, putative; encoded by transcript AFUB_077600A
AFUB_091490	15.1197	21.2504	34.4215	76.6714	-0.579312	-1.07662	-1.42097	0.305239	0.00853457	0.000384895	Product: purine permease, putative; encoded by transcript AFUB_091490A
AFUB_026540	11.3308	12.255	14.9035	25.6724	-0.160882	-0.217977	-1.02924	0.767389	0.578958	0.000399502	Product: lysophospholipase A, putative; encoded by transcript AFUB_026540A
AFUB_020820	3.53226	3.34977	3.87182	6.50963	-0.0565403	-0.0538458	-1.01278	0.928314	0.911392	0.000401475	Product: DNA excision repair protein (Rad26L), putative; encoded by transcript AFUB_020820A
AFUB_018450	0.462153	0.457352	0.529223	2.48752	-0.0971088	-0.259531	-2.19738	0.94754	0.790976	0.000410944	Product: GABA permease, putative; encoded by transcript AFUB_018450A
AFUB_076360	7.58963	13.2585	4.5299	9.24781	-0.866564	0.87484	-1.39035	0.062331	0.0379662	0.00046084	Product: conserved hypothetical protein; encoded by transcript AFUB_076360A
AFUB_018470	29.0524	31.3378	23.0466	62.941	-0.223595	0.386305	-1.63823	0.800301	0.527532	0.000466768	Product: S-adenosylmethionine-dependent methyltransferase, putative; encoded by transcript AFUB_018470A
AFUB_019980	38.773	91.0753	25.1677	52.713	-1.27572	0.671094	-1.26038	0.000440456	0.08905	0.000468774	Product: catechol dioxygenase, putative; encoded by transcript AFUB_019980A
AFUB_041410	580.249	840.632	539.84	1258.45	-0.595443	0.23594	-1.37191	0.270087	0.664923	0.00046898	Product: cytochrome c oxidase copper chaperone Cox17, putative; encoded by transcript AFUB_041410A
AFUB_036020	17.0639	27.2602	25.4491	61.3117	-0.707842	-0.413513	-1.50593	0.220891	0.448552	0.000471771	Product: conserved hypothetical protein; encoded by transcript AFUB_036020A
AFUB_007780	289.586	400.559	478.012	882.194	-0.598819	-0.621583	-1.09793	0.135616	0.0672423	0.000476755	Product: mitochondrial GTP/GDP transporter Ggc1, putative; encoded by transcript AFUB_007780A
AFUB_052830	14.3541	24.9685	50.0911	110.291	-0.863144	-1.60947	-1.41203	0.085783	3.03331e-05	0.000478554	Product: peroxisomal membrane protein Pmp47, putative; encoded by transcript AFUB_052830A
AFUB_051340	14.4443	20.2399	30.4706	58.5393	-0.584543	-0.96675	-1.15903	0.183567	0.00380682	0.000484578	Product: C6 transcription factor, putative; encoded by transcript AFUB_051340A
AFUB_076160	50.8032	75.0187	85.0808	175.702	-0.626861	-0.621292	-1.18936	0.156092	0.0980548	0.000494311	Product: D-isomer specific 2-hydroxyacid dehydrogenase family protein; encoded by transcript AFUB_076160A
AFUB_044890	46.5938	227.53	56.7156	114.302	-2.3221	-0.161089	-1.31544	2.12803e-11	0.774894	0.00049564	Product: cell surface protein, putative; encoded by transcript AFUB_044890A
AFUB_009750	57.2678	76.9633	82.0994	178.019	-0.625383	-0.363026	-1.2883	0.20368	0.434432	0.000504631	Product: integral membrane protein, Mpv17/PMP22 family, putative; encoded by transcript AFUB_009750A
AFUB_099070	35.5684	31.1193	64.5324	132.888	0.094258	-0.77268	-1.32801	0.904096	0.0606545	0.000509413	Product: hypothetical protein; encoded by transcript AFUB_099070A
AFUB_061740	35.6153	60.0907	25.0855	44.8563	-0.822462	0.558559	-1.17096	0.0348767	0.141535	0.000541861	Product: Rho GTPase Rho4, putative; encoded by transcript AFUB_061740A
AFUB_101510	2.26254	3.8834	3.71629	7.10206	-0.866991	-0.635702	-1.17138	0.0288319	0.0937961	0.000565759	Product: C6 transcription factor, putative; encoded by transcript AFUB_101510A
AFUB_004260	7.39773	6.23718	11.6888	22.5802	0.110954	-0.385664	-1.31099	0.890166	0.430103	0.000565759	NA
AFUB_037750	6.52332	10.227	7.89381	14.003	-0.523036	0.136181	-1.20087	0.278995	0.79726	0.000568138	Product: conserved hypothetical protein; encoded by transcript AFUB_037750A
AFUB_000730	1.53166	1.68392	1.08184	3.10914	-0.231885	0.433378	-1.58444	0.788584	0.466385	0.000568138	Product: conserved hypothetical protein; encoded by transcript AFUB_000730A
AFUB_100200	3.85184	3.61816	2.99545	5.49905	-0.0374412	0.408881	-1.08462	0.956114	0.271509	0.000568346	Product: RNA helicase/RNAse III, putative; encoded by transcript AFUB_100200A
AFUB_017080	0.628923	1.96231	1.01348	3.59769	-1.52353	-0.454565	-1.93209	0.0232309	0.573295	0.000574095	Product: short chain dehydrogenase, putative; encoded by transcript AFUB_017080A
AFUB_062170	8.06342	7.06223	7.63794	14.1363	0.0691519	0.169408	-1.14661	0.922799	0.724687	0.000575319	Product: MFS transporter, putative; encoded by transcript AFUB_062170A
AFUB_088260	45.1304	52.5954	34.0763	64.5848	-0.318884	0.506861	-1.16463	0.551492	0.192073	0.000578215	Product: acetamidase, putative; encoded by transcript AFUB_088260A
AFUB_057330	0.368179	0.424394	2.11402	5.67775	-0.420196	-2.1519	-1.66523	0.685754	4.95093e-05	0.000578966	Product: beta-lactamase; encoded by transcript AFUB_057330A
AFUB_067210	62.0918	58.3956	84.5944	159.746	-0.0368548	-0.339604	-1.17039	0.960669	0.424148	0.000594209	Product: FAD binding domain protein; encoded by transcript AFUB_067210A
AFUB_035620	0.108009	0.025461	0.443017	2.45339	0.855518	-1.76275	-2.42549	0.593296	0.0492769	0.000609021	Product: conserved hypothetical protein; encoded by transcript AFUB_035620A
AFUB_058600	15.053	28.4323	40.4248	70.9509	-1.00584	-1.31358	-1.09439	0.0028427	1.31356e-05	0.000611477	Product: acyltransferase, putative; encoded by transcript AFUB_058600A
AFUB_095240	89.7756	861.205	26.9974	51.7502	-3.33086	1.74986	-1.13727	2.51005e-30	6.97601e-09	0.000618926	Product: MFS monosaccharide transporter, putative; encoded by transcript AFUB_095240A
AFUB_019380	10.9298	11.2424	9.27179	16.2318	-0.182537	0.30511	-1.02985	0.731756	0.415021	0.000618926	Product: 37S ribosomal protein Rsm22; encoded by transcript AFUB_019380A
AFUB_096120	6.40404	4.29961	77.1882	167.25	0.756143	-2.79208	-1.3972	0.176824	5.67386e-14	0.000625467	Product: cytochrome P450 monooxygenase, putative; encoded by transcript AFUB_096120A
AFUB_064890	10.2873	9.86685	21.19	42.6978	-0.0799599	-0.956843	-1.23097	0.916592	0.00923513	0.000627481	Product: conserved hypothetical protein; encoded by transcript AFUB_064890A
AFUB_066080	12.6796	44.1087	13.4972	28.7752	-1.95595	-0.0266323	-1.41283	6.45939e-07	0.972318	0.000663786	Product: conserved hypothetical protein; encoded by transcript AFUB_066080A
AFUB_087510	1.96924	6.41339	8.6454	15.723	-1.77135	-2.10288	-1.09298	8.24253e-08	1.84881e-11	0.000681697	Product: integral membrane protein; encoded by transcript AFUB_087510A
AFUB_097370	2.89766	6.37112	2.1278	4.23255	-1.17524	0.555021	-1.25811	0.00199157	0.195442	0.000706536	Product: MFS transporter, putative; encoded by transcript AFUB_097370A
AFUB_087640	0.294357	0.62112	1.34996	3.10583	-1.27985	-1.57706	-1.63427	0.0524259	0.0037882	0.000720296	Product: cysteine-rich secreted protein; encoded by transcript AFUB_087640A
AFUB_059200	51.1064	61.3184	47.8315	86.0823	-0.374531	0.178346	-1.10369	0.441531	0.698334	0.000732317	Product: conserved hypothetical protein; encoded by transcript AFUB_059200A
AFUB_039520	3.8708	13.4265	3.04458	8.02893	-1.83143	0.378246	-1.52237	2.64683e-05	0.518266	0.000742712	Product: conserved hypothetical protein; encoded by transcript AFUB_039520A
AFUB_065890	18.864	32.9547	22.3684	39.7739	-0.897437	-0.107979	-1.07071	0.00963994	0.824516	0.000748012	Product: dienelactone hydrolase family protein; encoded by transcript AFUB_065890A
AFUB_027060	106.028	85.6028	21.7972	42.522	0.156682	2.30555	-1.23511	0.823119	2.06529e-12	0.00077469	Product: methylenetetrahydrofolate reductase, putative; encoded by transcript AFUB_027060A
AFUB_055290	6.23057	6.85803	7.17179	14.3853	-0.272021	-0.0963612	-1.26543	0.675242	0.87596	0.000819402	Product: tetracycline-efflux transporter, putative; encoded by transcript AFUB_055290A
AFUB_028190	49.5909	39.7993	598.45	1246.75	0.218183	-3.353	-1.28059	0.750284	1.77766e-23	0.000819723	Product: carnitine acetyl transferase; encoded by transcript AFUB_028190A
AFUB_044650	29.7557	8.71673	0.257462	1.04533	1.58542	6.26332	-1.90247	0.0021211	2.26306e-39	0.000835144	Product: 67 kDa myosin-cross-reactive antigen family protein; encoded by transcript AFUB_044650A
AFUB_056500	134.442	215.897	146.078	300.314	-0.74576	0.0128409	-1.22709	0.102868	0.98526	0.000877859	Product: short chain dehydrogenase, putative; encoded by transcript AFUB_056500A
AFUB_046050	20.9653	183.225	24.3027	53.9813	-3.12531	-0.131421	-1.36606	1.9696e-17	0.83572	0.000949523	Product: alpha,alpha-trehalose glucohydrolase TreA/Ath1; encoded by transcript AFUB_046050A
AFUB_019890	5.03195	1.58034	1.5817	2.36836	0.160975	1.21469	-1.09032	0.789981	9.917e-05	0.000962715	NA
AFUB_037720	18.7001	10.4177	55.8898	123.972	0.619135	-1.47521	-1.36255	0.276955	0.000184665	0.000965618	Product: conserved hypothetical protein; encoded by transcript AFUB_037720A
AFUB_021330	53.1608	59.3111	61.443	131.774	-0.212045	-0.124839	-1.46576	0.798541	0.858221	0.00102515	Product: mitochondrial inner membrane translocase subunit (TIM17), putative; encoded by transcript AFUB_021330A
AFUB_042120	0.222366	6.3639	0.205262	0.67491	-4.78491	0.125556	-1.8617	8.18515e-23	0.898224	0.00103141	Product: C2H2 zinc finger domain protein, putative; encoded by transcript AFUB_042120A
AFUB_010700	0.101928	0.0650619	1.93835	5.20863	0.291631	-3.77965	-1.63924	0.854368	2.00342e-10	0.00104041	Product: conserved hypothetical protein; encoded by transcript AFUB_010700A
AFUB_034590	0.139314	0.153556	3.05838	6.56722	-0.310916	-3.71909	-1.35466	0.796036	3.56408e-14	0.00104416	Product: C4-dicarboxylate transporter/malic acid transport protein; encoded by transcript AFUB_034590A
AFUB_055680	2.01712	2.6056	1.16718	2.3468	-0.452522	0.806703	-1.18882	0.378764	0.0326362	0.00104622	Product: ABC bile acid transporter, putative; encoded by transcript AFUB_055680A
AFUB_058900	25.4083	27.2801	22.1091	43.8225	-0.198492	0.280849	-1.22201	0.770491	0.565796	0.00107028	Product: conserved hypothetical protein; encoded by transcript AFUB_058900A
AFUB_010170	29.5338	31.6478	23.2576	41.954	-0.232063	0.401327	-1.11279	0.688793	0.320547	0.00107317	Product: prolyl-tRNA synthetase; encoded by transcript AFUB_010170A
AFUB_036040	19.6384	36.7707	28.6085	61.0743	-0.979512	-0.475619	-1.29427	0.029301	0.312009	0.0010875	Product: conserved hypothetical protein; encoded by transcript AFUB_036040A
[truncated: 216 more rows]

## Sheet: RNA-seq 2-fold chance creA GMM
Gene	Avg WT GMM RPKM	Avg creA GMM RPKM	Avg WT EMM RPKM	Avg creA EMM RPKM	log2FoldChange_WT_GMM/creA_GMM	log2FoldChange_WT_GMM/WT_EMM	log2FoldChange_WT_EMM/creA_EMM	padj_WT_GMM/creA_GMM	padj_WT_GMM/WT_EMM	padj_WT_EMM/creA_EMM	Description
[truncated: 980 more rows]
